# Supplementary material for: Influence of phylogenetic structure and climate gradients on geographical variation in the morphology of Mexican flycatcher forests assemblages (Aves: Tyrannidae)
Source: PeerJ. 2019 Oct 15;7:e6754. doi: 10.7717/peerj.6754 (PMC6798907; doi:10.7717/peerj.6754)
Supplement: Dataset S1 — The database contains the measurements taken in biological collections for Tyrannidae specimens, as well as the geographical coordinates of each specimen. [file peerj-07-6754-s007.xlsx]

## Sheet: Regional
ID	colletion	catalog_number	Subfamily	Species	Assemblage	Latitude	Longitude	Wing	Bill_width	Bill_length	Bill_depth	Mass	logWing	logBill_width	logBill_length	logBill_depth	LogMass
MZFC 9379	MZFC	9379	Fluvicolinae	Contopus cooperi	I	16.155	-97.1167	108.29	11.34	14.73	7.14	31	2.03459	1.05461	1.1682	0.85369	1.49136
MZFC 89	MZFC	89	Tyranninae	Megarynchus pitangua	I	18.6	-95.0667	121.83	14.71	24.3	9.88	74.8	2.08575	1.16761	1.38561	0.99475	1.8739
MZFC 8688	MZFC	8688	Fluvicolinae	Empidonax oberholseri	I	18.2717	-101.892	70.7	6.7	9.12	3.21	13.5	1.84942	0.82607	0.95999	0.5065	1.13033
MZFC 816	MZFC	816	Tyranninae	Tyrannus savana	I	18.7167	-95.65	100.35	8.49	10.42	5.2	33	2.00152	0.9289	1.01787	0.716	1.51851
MZFC 8153	MZFC	8153	Fluvicolinae	Sayornis nigricans	I	17.75	-96.3333	87.95	8.01	12.45	4.4	22.5	1.94424	0.90363	1.09517	0.64345	1.35218
MZFC 8129	MZFC	8129	Tyranninae	Myiarchus tuberculifer	I	17.7633	-96.285	70.61	8.69	14.93	5.06	22.9	1.84887	0.93901	1.17406	0.70415	1.35984
MZFC 81	MZFC	81	Fluvicolinae	Empidonax minimus	I	18.6	-95.0667	65.58	6.71	7.3	3.4	10.25	1.81677	0.82672	0.86332	0.53147	1.01072
MZFC 7775	MZFC	7775	Fluvicolinae	Empidonax flavescens	I	18.3211	-94.8319	71.12	7.47	8.36	3.91	13.3	1.85199	0.87332	0.9222	0.59217	1.12385
MZFC 743	MZFC	743	Fluvicolinae	Empidonax alnorum	I	15.0417	-92.725	70.84	7.39	8.42	3.8	13	1.85028	0.86864	0.92531	0.57978	1.11394
MZFC 6846	MZFC	6846	Fluvicolinae	Sayornis saya	I	32.545	-115.272	96.29	6.4	10.14	4.2	20.9	1.98358	0.80618	1.00604	0.62325	1.32015
MZFC 681	MZFC	681	Fluvicolinae	Contopus sordidulus	I	15.1	-92.72	84.8	8.32	10.13	4.55	13.1	1.9284	0.92012	1.00561	0.65801	1.11727
MZFC 63	MZFC	63	Fluvicolinae	Contopus virens	I	18.6	-95.0667	79.01	7.88	9.77	4.44	13	1.89768	0.89652	0.98989	0.64738	1.11394
MZFC 552	MZFC	552	Tyranninae	Myiodynastes luteiventris	I	18.6	-95.0667	108.84	12.85	18.99	8.21	44.4	2.03679	1.1089	1.27852	0.91434	1.64738
MZFC 5344	MZFC	5344	Fluvicolinae	Pyrocephalus rubinus	I	17.3067	-99.74	80.99	6.38	9.71	4.08	14.4	1.90843	0.80482	0.98721	0.61066	1.15836
MZFC 4869	MZFC	4869	Tyranninae	Myiarchus tuberculifer	I	17.065	-100.067	79.89	8.22	14.34	5.34	23.05	1.90249	0.91487	1.15655	0.72754	1.36267
MZFC 46	MZFC	46	Tyranninae	Tyrannus couchii	I	18.6	-95.0667	115.76	13.41	18.16	7.99	57	2.06356	1.12743	1.25912	0.90254	1.75587
MZFC 4565	MZFC	4565	Fluvicolinae	Empidonax albigularis	I	17.6417	-93.1567	56.49	8.3	8.39	3.3	7.1	1.75197	0.91907	0.92376	0.51851	0.851258
MZFC 4552	MZFC	4552	Elaeninae	Elaenia flavogaster	I	17.6417	-93.1567	78.95	6.26	8.2	3.88	24.8	1.89735	0.79657	0.91381	0.58883	1.39445
MZFC 4307	MZFC	4307	Rhynchocyclinae	Tolmomyias sulphurescens	I	19.3833	-96.9333	64.72	10.64	7.21	3.46	14	1.81104	1.02694	0.85793	0.53907	1.14613
MZFC 3704	MZFC	3704	Tyranninae	Pitangus sulphuratus	I	17.3333	-100.25	108.3	11.39	24.22	10.83	69.1	2.03463	1.05652	1.38417	1.03463	1.83948
MZFC 3675	MZFC	3675	Elaeninae	Myiopagis viridicata	I	17.3217	-100.242	68.45	4.22	7.49	3.59	12.5	1.83537	0.62531	0.87448	0.55509	1.09691
MZFC 273	MZFC	273	Fluvicolinae	Empidonax alnorum	I	18.6	-95.0667	71.66	8.13	8.52	4.3	13.5	1.85528	0.91009	0.93043	0.63346	1.13033
MZFC 24233	MZFC	24233	Fluvicolinae	Empidonax oberholseri	I	19.7699	-96.8621	66.51	6.57	7.5	3.71	10	1.82289	0.81756	0.87506	0.56937	1
MZFC 24231	MZFC	24231	Fluvicolinae	Empidonax flaviventris	I	19.8856	-96.8612	61.84	7.76	8.12	3.51	10.43	1.79127	0.88986	0.90955	0.5453	1.01828
MZFC 24228	MZFC	24228	Tyranninae	Myiozetetes similis	I	19.8	-96.6	96.43	8.81	9.7	5.47	31	1.98421	0.94497	0.98677	0.73798	1.49136
MZFC 24150	MZFC	24150	Fluvicolinae	Sayornis phoebe	I	19.7734	-96.8671	79.79	7.1	10.57	4.23	17.7	1.90195	0.85125	1.02407	0.62634	1.24797
MZFC 23630	MZFC	23630	Pipromorphinae	Mionectes oleagineus	I	15.7449	-93.105	67.15	4.71	9.52	4.12	11.5	1.82705	0.67302	0.97863	0.61489	1.0607
MZFC 23623	MZFC	23623	Fluvicolinae	Empidonax minimus	I	15.9955	-93.7238	57.83	5.97	7.73	3.88	10.25	1.76215	0.77597	0.88817	0.58883	1.01072
MZFC 23618	MZFC	23618	Rhynchocyclinae	Tolmomyias sulphurescens	I	16.0128	-93.8053	66.59	9.07	7.01	4.91	12	1.82341	0.9576	0.84571	0.69108	1.07918
MZFC 23503	MZFC	23503	Elaeninae	Myiopagis viridicata	I	20.9608	-105.134	60.63	3.8	6.96	3.15	12.5	1.78269	0.57978	0.8426	0.49831	1.09691
MZFC 23462	MZFC	23462	Tyranninae	Attila spadiceus	I	20.9608	-105.134	93.67	8.69	18.51	6.88	37.15	1.9716	0.93901	1.26741	0.83758	1.56996
MZFC 23398	MZFC	23398	Tyranninae	Myiarchus tuberculifer	I	21.7439	-99.5906	83.96	8.25	14.05	5.16	19.2	1.92407	0.91645	1.14768	0.71264	1.2833
MZFC 23353	MZFC	23353	Tyranninae	Tyrannus melancholicus	I	21.1867	-89.8161	103.86	11.22	18.17	7.99	34.2	2.01645	1.04999	1.25935	0.90254	1.53403
MZFC 23347	MZFC	23347	Tyranninae	Myiozetetes similis	I	21.5095	-88.0298	86.98	7.58	9.08	4.93	31	1.93942	0.87966	0.95808	0.69284	1.49136
MZFC 23344	MZFC	23344	Tyranninae	Myiarchus yucatanensis	I	21.5095	-88.0298	82.39	8.97	13.67	6.16	19.6	1.91587	0.95279	1.13577	0.78958	1.29226
MZFC 23173	MZFC	23173	Rhynchocyclinae	Tolmomyias sulphurescens	I	21.5095	-88.0298	63	9.9	8.86	4.48	15	1.79934	0.99563	0.94743	0.65127	1.17609
MZFC 23171	MZFC	23171	Pipromorphinae	Leptopogon amaurocephalus	I	18.0201	-90.32	63.48	5.24	8.91	3.94	13	1.80264	0.71933	0.94987	0.59549	1.11394
MZFC 23153	MZFC	23153	Fluvicolinae	Empidonax flaviventris	I	18.0201	-90.32	63.57	7.83	8	3.77	10.4	1.80325	0.89376	0.90308	0.57634	1.01703
MZFC 23061	MZFC	23061	Tyranninae	Myiarchus tyrannulus	I	21.5095	-88.0298	107.47	12.27	17.78	8.29	29	2.03129	1.08884	1.24993	0.91855	1.4624
MZFC 22983	MZFC	22983	Tyranninae	Myiarchus yucatanensis	I	21.5095	-88.0298	85.52	8.26	14.22	5.93	19.6	1.93207	0.91698	1.1529	0.77305	1.29226
MZFC 22916	MZFC	22916	Tyranninae	Myiarchus tyrannulus	I	26.3005	-108.823	106.16	11.04	19.47	8.35	29	2.02596	1.04297	1.28937	0.92168	1.4624
MZFC 22915	MZFC	22915	Tyranninae	Myiarchus nuttingi	I	26.6533	-108.39	84.62	9.33	13.98	6.01	24	1.92747	0.96988	1.14551	0.77887	1.38021
MZFC 22438	MZFC	22438	Fluvicolinae	Empidonax minimus	I	21.1867	-89.8161	62.54	7.17	7.58	3.25	10.25	1.79616	0.85551	0.87966	0.51188	1.01072
MZFC 22397	MZFC	22397	Tyranninae	Tyrannus forficatus	I	22.5368	-97.9661	124.55	8.81	13.39	6.21	44.8	2.09534	0.94497	1.12678	0.79309	1.65128
MZFC 22390	MZFC	22390	Tyranninae	Tyrannus couchii	I	22.4016	-97.9395	115.15	11.91	19.57	8.41	52	2.06126	1.07591	1.29159	0.92479	1.716
MZFC 22389	MZFC	22389	Tyranninae	Tyrannus couchii	I	22.4016	-97.9395	114.55	11.97	19.07	7.55	51	2.059	1.07809	1.28035	0.87794	1.70757
MZFC 22346	MZFC	22346	Tyranninae	Pitangus sulphuratus	I	21.1867	-89.8161	118.15	11.35	23.99	8.94	65	2.07243	1.055	1.38003	0.95133	1.81291
MZFC 22310	MZFC	22310	Tyranninae	Myiarchus tyrannulus	I	18.437	-99.0024	114.06	11.99	21.25	9.13	29	2.05713	1.07882	1.32736	0.96047	1.4624
MZFC 22097	MZFC	22097	Pipromorphinae	Mionectes oleagineus	I	18.005	-96.6333	71.06	5.02	9.69	3.81	11.5	1.85163	0.7007	0.98632	0.58092	1.0607
MZFC 22002	MZFC	22002	Fluvicolinae	Sayornis nigricans	I	29.6782	-114.892	91.89	7.99	11.88	4.16	22.5	1.96327	0.90254	1.07482	0.61909	1.35218
MZFC 21854	MZFC	21854	Tyranninae	Myiarchus crinitus	I	19.7279	-90.5773	95.52	11.46	16.76	7.12	34.6	1.98009	1.05918	1.22427	0.85247	1.53908
MZFC 21840	MZFC	21840	Todirostrinae	Oncostoma cinereigulare	I	19.7279	-90.5773	47.33	4.5	7.38	3.22	6.9	1.67514	0.65321	0.86805	0.50785	0.838849
MZFC 21799	MZFC	21799	Tyranninae	Megarynchus pitangua	I	19.7279	-90.5773	119.92	14.58	27.22	11.22	74.5	2.07889	1.16376	1.43489	1.04999	1.87216
MZFC 21609	MZFC	21609	Tyranninae	Attila spadiceus	I	18.5888	-95.098	91.77	8.3	18.39	7.32	37.15	1.9627	0.91907	1.26458	0.86451	1.56996
MZFC 21608	MZFC	21608	Rhynchocyclinae	Rhynchocyclus brevirostris	I	18.5888	-95.098	77.4	11.22	11.19	5.19	24	1.88874	1.04999	1.04883	0.71516	1.38021
MZFC 21607	MZFC	21607	IS	Platyrinchus cancrominus	I	18.5888	-95.098	56.52	9.08	6.98	4.08	9.2	1.7522	0.95808	0.84385	0.61066	0.963788
MZFC 21519	MZFC	21519	Tyranninae	Myiarchus nuttingi	I	16.6975	-99.3643	84.09	7.74	13.44	6.78	24	1.92474	0.88874	1.1284	0.83122	1.38021
MZFC 21215	MZFC	21215	Tyranninae	Deltarhynchus flammulatus	I	15.8942	-96.3966	76.45	9.19	10.49	4.35	17.2	1.88338	0.96331	1.02078	0.63848	1.23553
MZFC 21208	MZFC	21208	Fluvicolinae	Empidonax occidentalis	I	15.8942	-96.3966	63.62	7.28	8.55	3.87	12	1.80359	0.86213	0.93196	0.58771	1.07918
MZFC 209	MZFC	209	Tyranninae	Tyrannus savana	I	18.9667	-96.05	102.69	8.03	12.17	4.85	29.5	2.01153	0.90471	1.08529	0.68574	1.46982
MZFC 20847	MZFC	20847	Tyranninae	Myiozetetes similis	I	15.9955	-93.7238	89.81	9.55	10.77	5.14	31	1.95332	0.98	1.03222	0.71096	1.49136
MZFC 20833	MZFC	20833	Fluvicolinae	Empidonax flavescens	I	15.0667	-92.0833	72.21	8.65	8.79	3.39	13.2	1.8586	0.93701	0.94398	0.53019	1.12057
MZFC 20777	MZFC	20777	Todirostrinae	Oncostoma cinereigulare	I	17.8708	-93.8833	43.04	5.22	7.21	3.49	6.8	1.63387	0.71767	0.85793	0.54282	0.832509
MZFC 20774	MZFC	20774	Fluvicolinae	Empidonax virescens	I	17.8708	-93.8833	76.43	8.43	9.1	4.41	12.6	1.88326	0.92582	0.95904	0.64443	1.10037
MZFC 20769	MZFC	20769	Fluvicolinae	Empidonax virescens	I	17.8708	-93.8833	74.22	8.4	9.71	4.23	12.6	1.87052	0.92427	0.98721	0.62634	1.10037
MZFC 20727	MZFC	20727	Tyranninae	Tyrannus melancholicus	I	14.9231	-92.3372	110.98	11.24	18.27	7.75	34	2.04524	1.05077	1.26174	0.8893	1.53148
MZFC 20720	MZFC	20720	Tyranninae	Tyrannus forficatus	I	14.9231	-92.3372	126.47	10.24	14.47	6.04	39.5	2.10199	1.0103	1.16047	0.78103	1.5966
MZFC 20717	MZFC	20717	Tyranninae	Tyrannus forficatus	I	14.9231	-92.3372	122.4	9.97	14.39	6.48	36.8	2.08778	0.99869	1.15806	0.81157	1.56585
MZFC 20569	MZFC	20569	Fluvicolinae	Empidonax traillii	I	26.3033	-108.698	66.91	7.22	9.31	3.49	12.9	1.82549	0.85853	0.96894	0.54282	1.11059
MZFC 20568	MZFC	20568	Fluvicolinae	Empidonax difficilis	I	26.275	-108.795	57	7.99	8.47	3.05	10.7	1.75587	0.90254	0.92788	0.48429	1.02938
MZFC 20419	MZFC	20419	Tyranninae	Myiarchus tyrannulus	I	16.1147	-97.2961	96.47	10.85	16.42	7.84	29	1.98439	1.03543	1.21537	0.89431	1.4624
MZFC 20415	MZFC	20415	Tyranninae	Myiarchus nuttingi	I	16.3031	-93.8746	101.5	10.5	16.77	7.19	26	2.00647	1.02119	1.22453	0.85672	1.41497
MZFC 20411	MZFC	20411	Tyranninae	Tyrannus forficatus	I	14.9231	-92.3372	123.37	10.24	14.7	6.48	35	2.09121	1.0103	1.16732	0.81157	1.54407
MZFC 20302	MZFC	20302	Tyranninae	Tyrannus verticalis	I	14.9231	-92.3372	118.23	9.86	13.96	6.92	39.6	2.07273	0.99387	1.14489	0.8401	1.5977
MZFC 203	MZFC	203	Fluvicolinae	Contopus cooperi	I	18.6	-95.0667	104	11.09	14.41	7.21	31	2.01703	1.04493	1.15866	0.85793	1.49136
MZFC 20268	MZFC	20268	Tyranninae	Myiarchus cinerascens	I	16.1147	-97.2961	92.9	8.24	15.09	6.4	24.5	1.96802	0.91592	1.17869	0.80617	1.38917
MZFC 20195	MZFC	20195	Fluvicolinae	Empidonax oberholseri	I	26.0429	-101.209	69.64	6.31	9.03	3.57	10.4	1.84286	0.80002	0.95568	0.55266	1.01703
MZFC 20194	MZFC	20194	Fluvicolinae	Empidonax wrightii	I	26.0429	-101.209	71.47	7.13	10.1	3.43	10.3	1.85412	0.85308	1.00432	0.53529	1.01284
MZFC 20191	MZFC	20191	Fluvicolinae	Sayornis phoebe	I	26.0429	-101.209	85.91	7.4	10.64	4.11	17.7	1.93404	0.86923	1.02694	0.61384	1.24797
MZFC 20166	MZFC	20166	Tyranninae	Myiarchus cinerascens	I	25.895	-101.107	100.88	8.16	14.98	6.34	24.5	2.00381	0.91169	1.17551	0.80208	1.38917
MZFC 201	MZFC	201	Elaeninae	Elaenia flavogaster	I	18.6	-95.0667	77.81	6.65	7.9	4	24.8	1.89104	0.82282	0.89762	0.60205	1.39445
MZFC 19920	MZFC	19920	Fluvicolinae	Empidonax flavescens	I	15.0667	-92.0833	65.26	8.27	7.29	3.02	13.3	1.81465	0.9175	0.86272	0.48	1.12385
MZFC 19880	MZFC	19880	Elaeninae	Camptostoma imberbe	I	26.6646	-107.309	53.17	4.25	6.74	3.36	8.3	1.72567	0.62838	0.82865	0.52633	0.919078
MZFC 19699	MZFC	19699	Tyranninae	Attila spadiceus	I	24.3033	-106.763	92.12	9.09	19.02	7.66	37.15	1.96435	0.95856	1.27921	0.88422	1.56996
MZFC 19625	MZFC	19625	Tyranninae	Myiodynastes luteiventris	I	24.3033	-106.763	110.03	11.84	17.99	7.84	44.4	2.04151	1.07335	1.25503	0.89431	1.64738
MZFC 19621	MZFC	19621	Tyranninae	Myiarchus cinerascens	I	23.7533	-109.975	82.32	8.04	18.22	6.13	24.5	1.91551	0.90525	1.26055	0.78746	1.38917
MZFC 1960	MZFC	1960	Tyranninae	Myiozetetes similis	I	22.585	-105.755	89.19	7.77	9.68	5.46	33	1.95032	0.89042	0.98587	0.73719	1.51851
MZFC 1954	MZFC	1954	Tyranninae	Tyrannus melancholicus	I	22.5833	-105.765	108.62	11.95	18.98	7.69	33.8	2.03591	1.07737	1.2783	0.88592	1.52892
MZFC 1947	MZFC	1947	Tyranninae	Pitangus sulphuratus	I	22.5833	-105.765	120.66	11.23	24.14	9.63	63.8	2.08156	1.05038	1.38274	0.98362	1.80482
MZFC 19291	MZFC	19291	Tyranninae	Myiarchus tuberculifer	I	21.67	-106.61	81.3	8.58	14.37	4.27	25.2	1.91009	0.93348	1.15746	0.63042	1.4014
MZFC 19164	MZFC	19164	Fluvicolinae	Empidonax difficilis	I	21.6261	-106.543	63.05	7.36	8.28	3.48	10.7	1.79969	0.86687	0.91803	0.54157	1.02938
MZFC 19018	MZFC	19018	Elaeninae	Camptostoma imberbe	I	18.0278	-99.515	55.29	3.56	7.53	3.5	8.3	1.74265	0.55144	0.87679	0.54406	0.919078
MZFC 190	MZFC	190	Tyranninae	Myiarchus crinitus	I	18.6	-95.0667	93.31	10.18	15.58	6.75	34	1.96993	1.00775	1.19257	0.8293	1.53148
MZFC 18718	MZFC	18718	Tyranninae	Myiarchus nuttingi	I	16.4496	-95.8296	91.81	8.81	14.26	6.01	24	1.96289	0.94497	1.15412	0.77887	1.38021
MZFC 18605	MZFC	18605	Elaeninae	Myiopagis viridicata	I	20.0467	-97.6233	65.53	5.07	7.04	3.38	12.5	1.81644	0.705	0.84757	0.52891	1.09691
MZFC 18471	MZFC	18471	Tyranninae	Attila spadiceus	I	17.8708	-93.8833	94.13	9.22	17.54	8.13	37.15	1.97373	0.96473	1.24403	0.91009	1.56996
MZFC 18440	MZFC	18440	Fluvicolinae	Empidonax virescens	I	17.8708	-93.8833	73.35	8.29	10.95	4.26	12.6	1.8654	0.91855	1.03941	0.6294	1.10037
MZFC 18439	MZFC	18439	Fluvicolinae	Empidonax virescens	I	17.8708	-93.8833	68.78	8.73	9.02	3.56	12.6	1.83746	0.94101	0.9552	0.55144	1.10037
MZFC 17743	MZFC	17743	Fluvicolinae	Contopus cinereus	I	21.0933	-98.8533	81.3	8.25	10.74	4.02	11.6	1.91009	0.91645	1.031	0.60422	1.06446
MZFC 17610	MZFC	17610	Pipromorphinae	Mionectes oleagineus	I	20.73	-98.1633	61.24	4.6	9.21	3.61	11.5	1.78704	0.66275	0.96425	0.5575	1.0607
MZFC 17555	MZFC	17555	Tyranninae	Pitangus sulphuratus	I	22.5164	-97.9006	114.84	11	22.95	8.86	75.2	2.06009	1.04139	1.36078	0.94743	1.87622
MZFC 17028	MZFC	17028	Todirostrinae	Oncostoma cinereigulare	I	15.5609	-93.0169	52.2	5.17	7.38	3.32	6.76	1.71767	0.71349	0.86805	0.52113	0.829947
MZFC 17013	MZFC	17013	Tyranninae	Myiodynastes luteiventris	I	15.5609	-93.0169	113.57	10.67	16.91	7.75	44.4	2.05526	1.02816	1.22814	0.8893	1.64738
MZFC 17008	MZFC	17008	Tyranninae	Megarynchus pitangua	I	15.5609	-93.0169	117.9	14.85	27.62	10.67	71.4	2.07151	1.17173	1.44122	1.02816	1.8537
MZFC 16927	MZFC	16927	Tyranninae	Tyrannus verticalis	I	16.6779	-95.0232	120.47	10.29	14.6	7.22	43.5	2.08088	1.01242	1.16435	0.85853	1.63849
MZFC 16915	MZFC	16915	Tyranninae	Tyrannus forficatus	I	17.0668	-94.1183	113.82	8.52	13.81	6.26	30.8	2.05622	0.93043	1.14019	0.79657	1.48855
MZFC 16781	MZFC	16781	Tyranninae	Myiarchus tyrannulus	I	24.6167	-99.35	98.08	10.76	17.43	7.45	29	1.99158	1.03181	1.2413	0.87215	1.4624
MZFC 16759	MZFC	16759	Tyranninae	Tyrannus couchii	I	24.6167	-99.35	117.72	11.34	17.71	8.41	46	2.07085	1.05461	1.24822	0.92479	1.66276
MZFC 16757	MZFC	16757	Fluvicolinae	Pyrocephalus rubinus	I	25.7983	-97.635	79.89	7.84	11.42	4.83	14.4	1.90249	0.89431	1.05767	0.68394	1.15836
MZFC 16753	MZFC	16753	Fluvicolinae	Sayornis phoebe	I	25.7983	-97.635	85.23	7.02	9.65	4.32	17.7	1.93059	0.84633	0.98452	0.63548	1.24797
MZFC 1670	MZFC	1670	Fluvicolinae	Pyrocephalus rubinus	I	21.5767	-105.225	82.55	7.67	9.88	3.13	14.4	1.91672	0.88479	0.99475	0.49554	1.15836
MZFC 16621	MZFC	16621	Tyranninae	Tyrannus melancholicus	I	16.8362	-98.7472	106.9	10.03	17.36	6.8	33	2.02898	1.0013	1.23955	0.8325	1.51851
MZFC 16619	MZFC	16619	Fluvicolinae	Empidonax albigularis	I	16.8362	-98.7472	65.56	8.18	9.8	4.01	8.55	1.81664	0.91275	0.99122	0.60314	0.931966
MZFC 16502	MZFC	16502	Fluvicolinae	Empidonax minimus	I	18.2717	-101.892	60.4	6.41	7.76	3.13	10.25	1.78104	0.80685	0.88986	0.49554	1.01072
MZFC 16501	MZFC	16501	Elaeninae	Camptostoma imberbe	I	18.2717	-101.892	53.85	4.25	5.73	3.81	8.3	1.73119	0.62838	0.75815	0.58092	0.919078
MZFC 16500	MZFC	16500	Fluvicolinae	Pyrocephalus rubinus	I	18.2717	-101.892	81.55	6.89	9.06	4.34	14.4	1.91142	0.83821	0.95712	0.63748	1.15836
MZFC 16499	MZFC	16499	Tyranninae	Myiozetetes similis	I	18.2717	-101.892	82.35	6.61	8.55	5.06	31.5	1.91566	0.8202	0.93196	0.70415	1.49831
MZFC 16065	MZFC	16065	Fluvicolinae	Empidonax wrightii	I	25.9311	-111.621	68.27	6.91	10.23	3.82	10.3	1.83423	0.83947	1.00988	0.58206	1.01284
MZFC 15997	MZFC	15997	Tyranninae	Tyrannus verticalis	I	31.8286	-115.432	121.22	9.78	14.06	6.88	42.5	2.08357	0.99033	1.14799	0.83758	1.62839
MZFC 15988	MZFC	15988	Fluvicolinae	Sayornis saya	I	31.8286	-115.432	99.61	6.31	10.13	4.1	20.9	1.9983	0.80002	1.00561	0.61278	1.32015
MZFC 158	MZFC	158	Tyranninae	Myiodynastes maculatus	I	18.6	-95.0667	107.66	11.98	19.18	8.49	44.83	2.03205	1.07846	1.28285	0.9289	1.65157
MZFC 15627	MZFC	15627	Fluvicolinae	Empidonax albigularis	I	18.3467	-101.877	67.75	7.2	9.96	3.99	10	1.83091	0.85733	0.99825	0.60097	1
MZFC 15493	MZFC	15493	Fluvicolinae	Empidonax occidentalis	I	23.4028	-105.902	70.96	7.66	8.5	3.41	12	1.85101	0.88422	0.92941	0.53275	1.07918
MZFC 15220	MZFC	15220	Fluvicolinae	Sayornis nigricans	I	21.4717	-99.4631	82	7.49	10.67	4.11	22	1.91381	0.87448	1.02816	0.61384	1.34242
MZFC 15120	MZFC	15120	Tyranninae	Tyrannus couchii	I	22.1217	-99.425	118.79	13.41	17.13	8.48	44	2.07478	1.12743	1.23376	0.92839	1.64345
MZFC 15091	MZFC	15091	Tyranninae	Megarynchus pitangua	I	22.1217	-99.425	123.79	14.2	25.17	11.29	68.9	2.09269	1.15229	1.40088	1.05269	1.83822
MZFC 15075	MZFC	15075	Tyranninae	Myiodynastes maculatus	I	22.1217	-99.425	109.78	11.36	18.13	8.73	44.9	2.04052	1.05538	1.2584	0.94101	1.65225
MZFC 15023	MZFC	15023	Fluvicolinae	Empidonax minimus	I	22.1217	-99.425	59.92	6.38	8.29	3.43	10.25	1.77757	0.80482	0.91855	0.53529	1.01072
MZFC 14852	MZFC	14852	Tyranninae	Tyrannus savana	I	20.1761	-90.4389	108.13	8.41	12.96	5.68	27.1	2.03395	0.92479	1.11261	0.75434	1.43297
MZFC 14733	MZFC	14733	Tyranninae	Myiarchus crinitus	I	16.84	-90.98	96.96	9.04	15.39	6.8	32	1.98659	0.95616	1.18724	0.8325	1.50515
MZFC 14724	MZFC	14724	Pipromorphinae	Leptopogon amaurocephalus	I	16.84	-90.98	67.01	5.6	8.84	4.46	11	1.82614	0.74818	0.94645	0.64933	1.04139
MZFC 14723	MZFC	14723	Elaeninae	Ornithion semiflavum	I	16.81	-90.95	43.02	4.27	6.07	3.02	6.6	1.63367	0.63042	0.78318	0.48	0.819544
MZFC 14718	MZFC	14718	Todirostrinae	Todirostrum cinereum	I	16.84	-90.98	41.61	5.41	10.48	3.3	6.8	1.6192	0.73319	1.02036	0.51851	0.832509
MZFC 14717	MZFC	14717	Todirostrinae	Poecilotriccus sylvia	I	16.84	-90.98	46.75	6.66	8.33	3.23	6.1	1.66978	0.82347	0.92064	0.5092	0.78533
MZFC 14716	MZFC	14716	Todirostrinae	Poecilotriccus sylvia	I	16.81	-90.95	46.31	6.59	8.4	3.25	6.1	1.66567	0.81888	0.92427	0.51188	0.78533
MZFC 14715	MZFC	14715	IS	Platyrinchus cancrominus	I	16.81	-90.95	56.53	8.82	7.17	3.5	9.2	1.75228	0.94546	0.85551	0.54406	0.963788
MZFC 14708	MZFC	14708	Fluvicolinae	Empidonax virescens	I	16.81	-90.95	73.04	7.69	9.87	3.84	12.6	1.86356	0.88592	0.99431	0.58433	1.10037
MZFC 14707	MZFC	14707	Fluvicolinae	Empidonax flaviventris	I	16.81	-90.95	63.72	6.87	7.77	3.23	10.5	1.80428	0.83695	0.89042	0.5092	1.02119
MZFC 14676	MZFC	14676	Elaeninae	Myiopagis viridicata	I	16.81	-90.95	66.34	5.22	7.96	3.09	12.5	1.82178	0.71767	0.90091	0.48995	1.09691
MZFC 14670	MZFC	14670	Pipromorphinae	Leptopogon amaurocephalus	I	16.84	-90.98	61.31	6.11	9.09	4.03	12	1.78753	0.78604	0.95856	0.6053	1.07918
MZFC 14666	MZFC	14666	Fluvicolinae	Empidonax flaviventris	I	16.84	-90.98	66.41	7.95	8.05	3.57	10.33	1.82223	0.90036	0.90579	0.55266	1.0141
MZFC 14665	MZFC	14665	Fluvicolinae	Empidonax traillii	I	16.84	-90.98	71.96	7.84	8.97	4.13	12.9	1.85709	0.89431	0.95279	0.61595	1.11059
MZFC 14104	MZFC	14104	Fluvicolinae	Contopus cooperi	I	25.01	-97.82	85.09	7.72	10.57	4.17	31	1.92988	0.88761	1.02407	0.62013	1.49136
MZFC 13728	MZFC	13728	Tyranninae	Myiarchus yucatanensis	I	18.5928	-90.2561	83.21	8.04	14.46	5.61	19.6	1.92018	0.90525	1.16017	0.74896	1.29226
MZFC 13679	MZFC	13679	Tyranninae	Myiarchus tuberculifer	I	18.5928	-90.2561	73.82	8.33	14.33	5.36	22.5	1.86817	0.92064	1.15625	0.72916	1.35218
MZFC 13665	MZFC	13665	Rhynchocyclinae	Rhynchocyclus brevirostris	I	18.5928	-90.2561	71.84	12.9	10.38	5.09	24.02	1.85637	1.11059	1.0162	0.70671	1.38057
MZFC 13630	MZFC	13630	IS	Platyrinchus cancrominus	I	18.5928	-90.2561	56.16	8.79	6.9	3.55	9.2	1.74943	0.94398	0.83884	0.55022	0.963788
MZFC 13628	MZFC	13628	Tyranninae	Myiarchus yucatanensis	I	18.5928	-90.2561	82.45	9.17	12.53	5.95	19.6	1.91619	0.96236	1.09795	0.77451	1.29226
MZFC 13622	MZFC	13622	Tyranninae	Myiarchus crinitus	I	18.5928	-90.2561	93.78	10.82	16.48	6.84	30	1.97211	1.03423	1.21696	0.83505	1.47712
MZFC 13609	MZFC	13609	Elaeninae	Camptostoma imberbe	I	18.5939	-90.4244	52.91	4.67	6.3	3.44	8.3	1.72354	0.66931	0.79934	0.53655	0.919078
MZFC 13506	MZFC	13506	Elaeninae	Myiopagis viridicata	I	20.8353	-86.9006	64.71	5.06	8.81	3.8	12.5	1.81097	0.70415	0.94497	0.57978	1.09691
MZFC 13316	MZFC	13316	Tyranninae	Myiodynastes luteiventris	I	21.2733	-99.0658	114.69	10.94	18.86	8.18	44.4	2.05953	1.03902	1.27554	0.91275	1.64738
MZFC 1325	MZFC	1325	Tyranninae	Tyrannus verticalis	I	17.7267	-99.5617	116.28	9.92	14.06	6.79	40	2.06551	0.99651	1.14799	0.83186	1.60206
MZFC 12789	MZFC	12789	Fluvicolinae	Empidonax flaviventris	I	17.05	-94.65	68.13	8.05	8.73	4.6	10.4	1.83334	0.90579	0.94101	0.66275	1.01703
MZFC 12295	MZFC	12295	Elaeninae	Ornithion semiflavum	I	17.0667	-94.5833	48.72	3.9	6.88	3.9	6.6	1.68771	0.59106	0.83758	0.59106	0.819544
MZFC 12269	MZFC	12269	Tyranninae	Rhytipterna holerythra	I	17.0667	-94.5833	103.46	8.53	14.01	6.22	36.8	2.01477	0.93094	1.14644	0.79379	1.56585
MZFC 12070	MZFC	12070	Fluvicolinae	Contopus virens	I	17.0668	-94.1183	80.85	8.78	10.03	3.69	13.2	1.90768	0.94349	1.0013	0.56702	1.12057
MZFC 12069	MZFC	12069	Fluvicolinae	Contopus cinereus	I	17.0667	-94.5833	72.73	8.6	9.66	4.32	11.6	1.86171	0.93449	0.98497	0.63548	1.06446
MZFC 12068	MZFC	12068	Fluvicolinae	Contopus cinereus	I	17.0667	-94.5833	75.5	8.8	10.67	4.02	11.6	1.87795	0.94448	1.02816	0.60422	1.06446
MZFC 12048	MZFC	12048	Rhynchocyclinae	Tolmomyias sulphurescens	I	17.0668	-94.1183	64.77	8.27	8.18	3.74	13	1.81137	0.9175	0.91275	0.57287	1.11394
MZFC 12036	MZFC	12036	Tyranninae	Myiarchus crinitus	I	17.0668	-94.1183	99.11	10.17	16.82	6.77	31	1.99612	1.00732	1.22583	0.83058	1.49136
MZFC 12035	MZFC	12035	Tyranninae	Legatus leucophaius	I	17.0667	-94.5833	91.91	7.67	8.83	5.06	22.2	1.96336	0.88479	0.94596	0.70415	1.34635
MZFC 12021	MZFC	12021	Fluvicolinae	Empidonax affinis	I	23.0983	-99.2033	68.71	7.63	8.72	3.5	12.5	1.83702	0.88252	0.94051	0.54406	1.09691
MZFC 12018	MZFC	12018	Fluvicolinae	Contopus pertinax	I	23.0983	-99.2033	103.44	11.41	14.66	5.4	27.2	2.01469	1.05729	1.16613	0.73239	1.43457
MZFC 11990	MZFC	11990	Pipromorphinae	Leptopogon amaurocephalus	I	17.0668	-94.1183	60.59	5.4	8.69	4.08	11.5	1.7824	0.73239	0.93901	0.61066	1.0607
MZFC 11983	MZFC	11983	Fluvicolinae	Empidonax traillii	I	17.0667	-94.5833	64.29	7.24	7.61	3.26	12.9	1.80814	0.85973	0.88138	0.51321	1.11059
MZFC 11978	MZFC	11978	IS	Platyrinchus cancrominus	I	17.0668	-94.1183	53.58	9.76	6.64	3.19	9.2	1.729	0.98944	0.82216	0.50379	0.963788
MZFC 1188	MZFC	1188	Fluvicolinae	Empidonax traillii	I	16.8167	-98.71	63.01	7.85	8.73	3.78	12.9	1.79941	0.89486	0.94101	0.57749	1.11059
MZFC 11825	MZFC	11825	Fluvicolinae	Empidonax alnorum	I	17.0667	-94.5833	64.56	8.45	8.09	3.87	16	1.80996	0.92685	0.90794	0.58771	1.20412
MZFC 11819	MZFC	11819	Todirostrinae	Oncostoma cinereigulare	I	17.0668	-94.1183	37.03	3.6	6.8	3.24	6.76	1.56855	0.5563	0.8325	0.51054	0.829947
MZFC 11819	MZFC	11819	Todirostrinae	Oncostoma cinereigulare	I	17.0668	-94.1183	42.18	3.61	7.45	3.07	6.77	1.62511	0.5575	0.87215	0.48713	0.830589
MZFC 11819	MZFC	11819	Todirostrinae	Oncostoma cinereigulare	I	17.0668	-94.1183	44.02	5.06	7.35	3.72	6.76	1.64365	0.70415	0.86628	0.57054	0.829947
MZFC 11776	MZFC	11776	Tyranninae	Attila spadiceus	I	17.0667	-94.5833	94.57	8.96	19.78	7.9	37.15	1.97575	0.9523	1.29623	0.89762	1.56996
MZFC 11774	MZFC	11774	Tyranninae	Rhytipterna holerythra	I	17.0667	-94.5833	97.82	8.44	13.62	5.9	36.8	1.99043	0.92634	1.13418	0.77085	1.56585
MZFC 11559	MZFC	11559	Tyranninae	Tyrannus melancholicus	I	18.2517	-97.1833	114.47	11.44	19.37	7.29	32	2.05869	1.05843	1.28713	0.86272	1.50515
MZFC 11553	MZFC	11553	Fluvicolinae	Contopus sordidulus	I	18.2517	-97.1833	80.21	7.6	9.87	4.11	13.1	1.90423	0.88081	0.99431	0.61384	1.11727
MZFC 11538	MZFC	11538	Pipromorphinae	Mionectes oleagineus	I	18.1933	-88.98	68.38	4.8	9.54	4.05	11.5	1.83493	0.68124	0.97954	0.60745	1.0607
MZFC 11516	MZFC	11516	Tyranninae	Tyrannus vociferans	I	28.55	-109.762	129.44	11.08	16.2	7.37	45.6	2.11207	1.04454	1.20952	0.86746	1.65896
MZFC 11418	MZFC	11418	Fluvicolinae	Sayornis nigricans	I	16.6869	-93.6683	75.98	7.37	10.79	3.78	22	1.8807	0.86746	1.03302	0.57749	1.34242
MZFC 11415	MZFC	11415	Tyranninae	Attila spadiceus	I	17.0222	-93.7835	94.92	9.01	21.99	8.57	37.15	1.97736	0.95472	1.34223	0.93298	1.56996
MZFC 11369	MZFC	11369	Pipromorphinae	Mionectes oleagineus	I	20.0467	-97.6233	65.37	5.26	10.24	4.18	11.5	1.81538	0.720986	1.0103	0.621176	1.0607
MZFC 11193	MZFC	11193	Tyranninae	Myiodynastes luteiventris	I	18.1117	-96.64	112.63	10.48	16.86	8.04	44.4	2.05165	1.02036	1.22686	0.90525	1.64738
MZFC 11046	MZFC	11046	Todirostrinae	Poecilotriccus sylvia	I	17.9	-88.8591	43.45	6.16	8.66	2.98	6.1	1.63799	0.78958	0.93751	0.47421	0.78533
MZFC 10886	MZFC	10886	Elaeninae	Elaenia flavogaster	I	18.0875	-96.1292	75.69	6.85	8.3	3.87	24.8	1.87904	0.83569	0.91907	0.58771	1.39445
MZFC 10591	MZFC	10591	Tyranninae	Myiodynastes maculatus	I	21.0983	-98.5917	107.38	12.07	18.63	7.72	44.83	2.03092	1.08171	1.27021	0.88761	1.65157
MZFC 10582	MZFC	10582	Pipromorphinae	Leptopogon amaurocephalus	I	18.68	-88.4867	67.62	6.33	9.14	3.85	13	1.83008	0.8014	0.96094	0.58546	1.11394
MZFC 10578	MZFC	10578	Todirostrinae	Oncostoma cinereigulare	I	18.68	-88.4867	49.4	4.85	6.97	3.78	6.76	1.69373	0.68574	0.84323	0.57749	0.829947
MZFC 10571	MZFC	10571	Rhynchocyclinae	Tolmomyias sulphurescens	I	17.9567	-88.885	65.5	10.23	7.49	4.52	15.5	1.81624	1.00988	0.87448	0.65513	1.19033
MZFC 10558	MZFC	10558	Tyranninae	Myiarchus yucatanensis	I	17.9567	-88.885	74.63	8.09	14.07	5.32	19.6	1.87291	0.90794	1.14829	0.72591	1.29226
MZFC 10548	MZFC	10548	IS	Platyrinchus cancrominus	I	17.9667	-88.885	56.59	9.29	7.25	4.14	9.2	1.75274	0.96801	0.86033	0.617	0.963788
MZFC 10454	MZFC	10454	Fluvicolinae	Empidonax flavescens	I	15.0667	-92.0833	71.03	7.86	8.64	3.51	13.2	1.85144	0.89542	0.93651	0.5453	1.12057
MZFC 9379	MZFC	9379	Fluvicolinae	Contopus cooperi	II	16.155	-97.1167	108.29	11.34	14.73	7.14	36	2.03459	1.05461	1.1682	0.853698	1.5563
MZFC 8821	MZFC	8821	Fluvicolinae	Empidonax flavescens	II	15.1317	-92.11	61.7	8.38	7.55	3.46	12	1.79029	0.923244	0.877947	0.539076	1.07918
MZFC 8813	MZFC	8813	Rhynchocyclinae	Rhynchocyclus brevirostris	II	15.1317	-92.11	76.26	11.47	11.4	4.91	22	1.8823	1.05956	1.0569	0.691081	1.34242
MZFC 8792	MZFC	8792	Fluvicolinae	Contopus cooperi	II	16.235	-97.29	105.64	9.94	13.41	5.98	33.5	2.02383	0.997386	1.12743	0.776701	1.52504
MZFC 846	MZFC	846	Fluvicolinae	Empidonax alnorum	II	19.335	-99.1717	62.69	7.1	7.46	3.59	10.1	1.7972	0.851258	0.872739	0.555094	1.00432
MZFC 816	MZFC	816	Tyranninae	Tyrannus savana	II	18.7167	-95.65	100.35	8.49	10.42	5.2	27.1	2.00152	0.928908	1.01787	0.716003	1.43297
MZFC 743	MZFC	743	Fluvicolinae	Empidonax alnorum	II	15.0417	-92.725	70.84	7.39	8.42	3.8	13.5	1.85028	0.868644	0.925312	0.579784	1.13033
MZFC 6846	MZFC	6846	Fluvicolinae	Sayornis saya	II	32.545	-115.272	96.29	7.56	10.56	5	23	1.98358	0.878522	1.02366	0.69897	1.36173
MZFC 6755	MZFC	6755	Fluvicolinae	Contopus sordidulus	II	31.05	-115.467	82.85	8.83	9.92	4.24	13	1.91829	0.945961	0.996512	0.627366	1.11394
MZFC 6459	MZFC	6459	Fluvicolinae	Empidonax albigularis	II	19.295	-99.24	57.57	8.19	8.06	3.15	10	1.7602	0.913284	0.906335	0.498311	1
MZFC 6281	MZFC	6281	Fluvicolinae	Empidonax oberholseri	II	18.65	-99.7833	69.4	6.2	7.13	3.51	10	1.84136	0.792392	0.85309	0.545307	1
MZFC 6256	MZFC	6256	Fluvicolinae	Empidonax difficilis	II	18.6	-99.6333	65.65	8.25	8.53	3.27	14	1.81723	0.916454	0.930949	0.514548	1.14613
MZFC 5344	MZFC	5344	Fluvicolinae	Pyrocephalus rubinus	II	17.3067	-99.74	80.99	6.38	9.71	4.08	11.7	1.90843	0.804821	0.987219	0.61066	1.06819
MZFC 3704	MZFC	3704	Tyranninae	Pitangus sulphuratus	II	17.3333	-100.25	108.3	11.39	24.22	10.83	90	2.03463	1.05652	1.38417	1.03463	1.95424
MZFC 3682	MZFC	3682	Tyranninae	Megarynchus pitangua	II	17.4167	-100.2	121.66	13.75	26.13	11.09	73	2.08515	1.1383	1.41714	1.04493	1.86332
MZFC 3675	MZFC	3675	Elaeninae	Myiopagis viridicata	II	17.3217	-100.242	68.45	4.22	7.49	3.59	12.3	1.83537	0.625312	0.874482	0.555094	1.08991
MZFC 2416	MZFC	2416	Fluvicolinae	Empidonax alnorum	II	19.0233	-99.16	69.61	6.8	7.85	3.58	11.55	1.84267	0.832509	0.89487	0.553883	1.06258
MZFC 24030	MZFC	24030	Fluvicolinae	Empidonax occidentalis	II	18.65	-99.7833	67.15	4.71	9.52	4.12	11.5	1.82705	0.673021	0.978637	0.614897	1.0607
MZFC 23398	MZFC	23398	Tyranninae	Myiarchus tuberculifer	II	21.7439	-99.5906	83.96	8.25	14.05	5.16	21	1.92407	0.916454	1.14768	0.71265	1.32222
MZFC 23103	MZFC	23103	Fluvicolinae	Empidonax hammondii	II	16.2153	-97.3266	67.87	6.23	7.13	3.16	9	1.83168	0.794488	0.85309	0.499687	0.954243
MZFC 22794	MZFC	22794	Fluvicolinae	Mitrephanes phaeocercus	II	23.7722	-105.369	72.31	6.72	6.68	3.34	7.5	1.8592	0.827369	0.824776	0.523746	0.875061
MZFC 22199	MZFC	22199	Fluvicolinae	Empidonax fulvifrons	II	17.6158	-99.8386	55.44	5.87	6.72	2.88	8.5	1.74382	0.768638	0.827369	0.459392	0.929419
MZFC 22002	MZFC	22002	Fluvicolinae	Sayornis nigricans	II	29.6782	-114.892	91.89	7.99	11.88	4.16	17	1.96327	0.902547	1.07482	0.619093	1.23045
MZFC 21410	MZFC	21410	Fluvicolinae	Empidonax occidentalis	II	20.7491	-104.817	64.05	7.54	8.65	3.8	9	1.80652	0.877371	0.937016	0.579784	0.954243
MZFC 20658	MZFC	20658	Elaeninae	Camptostoma imberbe	II	26.82	-108.2	55.44	3.97	6.88	3.1	8.3	1.74382	0.598791	0.837588	0.491362	0.919078
MZFC 20570	MZFC	20570	Fluvicolinae	Contopus sordidulus	II	26.82	-108.2	79.04	8.58	9.78	4.41	28	1.89785	0.933487	0.990339	0.644439	1.44716
MZFC 20195	MZFC	20195	Fluvicolinae	Empidonax oberholseri	II	26.0429	-101.209	69.64	6.31	9.03	3.57	10.5	1.84286	0.800029	0.955688	0.552668	1.02119
MZFC 20194	MZFC	20194	Fluvicolinae	Empidonax wrightii	II	26.0429	-101.209	71.47	7.13	10.1	3.43	13	1.85412	0.85309	1.00432	0.535294	1.11394
MZFC 20191	MZFC	20191	Fluvicolinae	Sayornis phoebe	II	26.0429	-101.209	85.91	7.4	10.64	4.11	17.5	1.93404	0.869232	1.02694	0.613842	1.24304
MZFC 20166	MZFC	20166	Tyranninae	Myiarchus cinerascens	II	25.895	-101.107	100.88	8.16	14.98	6.34	32	2.00381	0.91169	1.17551	0.802089	1.50515
MZFC 19907	MZFC	19907	Tyranninae	Myiarchus nuttingi	II	22.2294	-102.09	91.31	8.43	14.52	6.36	26.4	1.96052	0.925828	1.16197	0.803457	1.4216
MZFC 19870	MZFC	19870	Fluvicolinae	Empidonax hammondii	II	27.7325	-107.558	72.17	6.6	8.01	3.22	10.5	1.85836	0.819544	0.903633	0.507856	1.02119
MZFC 19571	MZFC	19571	Fluvicolinae	Empidonax affinis	II	26.8381	-107.379	89.19	7.77	9.68	5.46	11	1.95032	0.890421	0.985875	0.737193	1.04139
MZFC 19496	MZFC	19496	Rhynchocyclinae	Rhynchocyclus brevirostris	II	17.3958	-100.065	74.37	11.31	12.61	5.32	19.1	1.8714	1.05346	1.10072	0.725912	1.28103
MZFC 19336	MZFC	19336	Rhynchocyclinae	Tolmomyias sulphurescens	II	17.55	-99.6333	63.51	5.42	7.08	2.95	9.5	1.80284	0.733999	0.850033	0.469822	0.977724
MZFC 18538	MZFC	18538	Fluvicolinae	Empidonax hammondii	II	19.0483	-99.3083	72.88	6.6	7.74	3.37	9.4	1.86261	0.819544	0.888741	0.52763	0.973128
MZFC 17918	MZFC	17918	Fluvicolinae	Empidonax affinis	II	17.6263	-99.7485	63.77	7.7	9.69	3.77	10.2	1.80462	0.886491	0.986324	0.576341	1.0086
MZFC 16781	MZFC	16781	Tyranninae	Myiarchus tyrannulus	II	24.6167	-99.35	98.08	10.76	17.43	7.45	33.5	1.99158	1.03181	1.2413	0.872156	1.52504
MZFC 16759	MZFC	16759	Tyranninae	Tyrannus couchii	II	24.6167	-99.35	117.72	11.34	17.71	8.41	59	2.07085	1.05461	1.24822	0.924796	1.77085
MZFC 16757	MZFC	16757	Fluvicolinae	Pyrocephalus rubinus	II	25.7983	-97.635	79.89	7.84	11.42	4.83	16.5	1.90249	0.894316	1.05767	0.683947	1.21748
MZFC 16753	MZFC	16753	Fluvicolinae	Sayornis phoebe	II	25.7983	-97.635	85.23	7.02	9.65	4.32	19	1.93059	0.846337	0.984527	0.635484	1.27875
MZFC 16247	MZFC	16247	Tyranninae	Tyrannus verticalis	II	28.7817	-106.152	116.12	9.8	14.6	6.97	32	2.06491	0.991226	1.16435	0.843233	1.50515
MZFC 16065	MZFC	16065	Fluvicolinae	Empidonax wrightii	II	25.9311	-111.621	68.27	6.91	10.23	3.82	13.5	1.83423	0.839478	1.00988	0.582063	1.13033
MZFC 15997	MZFC	15997	Tyranninae	Tyrannus verticalis	II	31.8286	-115.432	121.22	9.78	14.06	6.88	42.5	2.08357	0.990339	1.14799	0.837588	1.62839
MZFC 15988	MZFC	15988	Fluvicolinae	Sayornis saya	II	31.8286	-115.432	99.61	6.31	10.13	4.1	19	1.9983	0.800029	1.00561	0.612784	1.27875
MZFC 15806	MZFC	15806	Tyranninae	Myiarchus cinerascens	II	21.6321	-103.076	103.59	8.85	15.1	6.49	28	2.01532	0.946943	1.17898	0.812245	1.44716
MZFC 15771	MZFC	15771	Fluvicolinae	Sayornis saya	II	19.2717	-97.9467	101.92	7.18	11.56	4	21	2.00826	0.856124	1.06296	0.60206	1.32222
MZFC 15712	MZFC	15712	Fluvicolinae	Empidonax affinis	II	20.7783	-99.5542	67.7	7.85	8.35	3.13	10.6	1.83059	0.89487	0.921686	0.495544	1.02531
MZFC 15493	MZFC	15493	Fluvicolinae	Empidonax occidentalis	II	23.4028	-105.902	70.96	7.66	8.5	3.41	9.5	1.85101	0.884229	0.929419	0.532754	0.977724
MZFC 15120	MZFC	15120	Tyranninae	Tyrannus couchii	II	22.1217	-99.425	118.79	13.41	17.13	8.48	67	2.07478	1.12743	1.23376	0.928396	1.82607
MZFC 15091	MZFC	15091	Tyranninae	Megarynchus pitangua	II	22.1217	-99.425	123.79	14.2	25.17	11.29	60	2.09269	1.15229	1.40088	1.05269	1.77815
MZFC 15075	MZFC	15075	Tyranninae	Myiodynastes maculatus	II	22.1217	-99.425	109.78	11.36	18.13	8.73	48	2.04052	1.05538	1.2584	0.941014	1.68124
MZFC 15023	MZFC	15023	Fluvicolinae	Empidonax minimus	II	22.1217	-99.425	59.92	6.38	8.29	3.43	11.5	1.77757	0.804821	0.918555	0.535294	1.0607
MZFC 14895	MZFC	14895	Rhynchocyclinae	Rhynchocyclus brevirostris	II	20.9983	-99.145	76.18	10.72	8.34	4.4	19	1.88184	1.03019	0.921166	0.643453	1.27875
MZFC 14104	MZFC	14104	Fluvicolinae	Contopus cooperi	II	25.01	-97.82	85.09	7.72	10.57	4.17	24	1.92988	0.887617	1.02407	0.620136	1.38021
MZFC 13786	MZFC	13786	Fluvicolinae	Empidonax fulvifrons	II	19.9331	-98.1567	61.4	6.04	6.75	3.01	7.2	1.78817	0.781037	0.829304	0.478566	0.857332
MZFC 1339	MZFC	1339	Fluvicolinae	Sayornis saya	II	18.65	-99.7833	107.15	9.77	11.3	4.44	21.8	2.02999	0.989895	1.05308	0.647383	1.33846
MZFC 13386	MZFC	13386	Fluvicolinae	Pyrocephalus rubinus	II	20.6718	-99.8072	85.68	6.18	8.98	3.76	15	1.93288	0.790988	0.953276	0.575188	1.17609
MZFC 13257	MZFC	13257	Tyranninae	Tyrannus vociferans	II	20.861	-99.7871	132.62	9.79	15.45	6.48	41	2.12261	0.990783	1.18893	0.811575	1.61278
MZFC 13225	MZFC	13225	Fluvicolinae	Empidonax wrightii	II	20.861	-99.7871	66.22	7.59	9.47	3.71	11	1.82099	0.880242	0.97635	0.569374	1.04139
MZFC 13173	MZFC	13173	Tyranninae	Myiarchus cinerascens	II	20.3736	-100.103	98.76	8.66	14.04	5.74	26.5	1.99458	0.937518	1.14737	0.758912	1.42325
MZFC 13072	MZFC	13072	Fluvicolinae	Empidonax oberholseri	II	20.6067	-99.6083	69.43	7.77	7.92	3.39	12	1.84155	0.890421	0.898725	0.5302	1.07918
MZFC 13044	MZFC	13044	Fluvicolinae	Empidonax fulvifrons	II	20.9125	-100.066	59.99	6.17	7.24	2.83	5.5	1.77808	0.790285	0.859739	0.451786	0.740363
MZFC 12276	MZFC	12276	Tyranninae	Attila spadiceus	II	16.8283	-97.88	94.57	8.96	19.78	7.9	33	1.97575	0.952308	1.29623	0.897627	1.51851
MZFC 11559	MZFC	11559	Tyranninae	Tyrannus melancholicus	II	18.2517	-97.1833	114.47	11.44	19.37	7.29	40	2.05869	1.05843	1.28713	0.862728	1.60206
MZFC 11553	MZFC	11553	Fluvicolinae	Contopus sordidulus	II	18.2517	-97.1833	80.21	7.6	9.87	4.11	12	1.90423	0.880814	0.994317	0.613842	1.07918
MZFC 11377	MZFC	11377	Fluvicolinae	Sayornis nigricans	II	20.1667	-98.9483	84.24	6.46	10.96	4.27	16	1.92552	0.810233	1.03981	0.630428	1.20412
MZFC 11205	MZFC	11205	Fluvicolinae	Mitrephanes phaeocercus	II	16.6067	-95.8	68.45	6.37	7.18	2.49	10.5	1.83537	0.804139	0.856124	0.396199	1.02119
MZFC 11197	MZFC	11197	Fluvicolinae	Contopus sordidulus	II	16.6067	-95.8	83.62	7.82	9.92	3.9	12.3	1.92231	0.893207	0.996512	0.591065	1.08991
MZFC 11191	MZFC	11191	Fluvicolinae	Contopus pertinax	II	17.1517	-97.6183	100.75	11.56	13.91	5.44	25	2.00325	1.06296	1.14333	0.735599	1.39794
MZFC 10815	MZFC	10815	Fluvicolinae	Mitrephanes phaeocercus	II	18.9717	-99.2933	74.94	6.37	6.48	2.57	10.5	1.87471	0.804139	0.811575	0.409933	1.02119
MZFC 10814	MZFC	10814	Fluvicolinae	Empidonax difficilis	II	18.9717	-99.2933	68.46	7.18	8.88	3.24	8.5	1.83544	0.856124	0.948413	0.510545	0.929419
MZFC 10695	MZFC	10695	Fluvicolinae	Empidonax wrightii	II	20.645	-98.9783	68.87	7.51	10.02	3.81	11	1.83803	0.87564	1.00087	0.580925	1.04139
MZFC 10241	MZFC	10241	Fluvicolinae	Empidonax fulvifrons	II	18.9717	-99.2933	60.33	5.81	6.5	2.93	10	1.78053	0.764176	0.812913	0.466868	1
IBUNAM 3603	IBUNAM	3603	Tyranninae	Deltarhynchus flammulatus	I	15.9955	-93.7238	77.4	7.23	11.08	4.23	18.1	1.88874	0.859138	1.04454	0.62634	1.25768
IBUNAM 3602	IBUNAM	3602	Tyranninae	Deltarhynchus flammulatus	I	15.9955	-93.7238	75.79	7.27	11.1	4.16	17.6	1.87961	0.861534	1.04532	0.619093	1.24551
IBUNAM 28176	IBUNAM	28176	Tyranninae	Deltarhynchus flammulatus	I	15.8942	-96.4	73.76	7.65	10.55	4.96	16.5	1.86782	0.883661	1.02325	0.695482	1.21748
IBUNAM 26743	IBUNAM	26743	Tyranninae	Deltarhynchus flammulatus	I	15.8942	-96.4	73.7	7.75	11.23	5.2	16.5	1.86747	0.889302	1.05038	0.716003	1.21748
IBUNAM 3101	IBUNAM	3101	Fluvicolinae	Xenotriccus mexicanus	II	17.5867	-99.8371	68.86	5.71	8.67	3.99	12	1.83797	0.756636	0.938019	0.600973	1.07918
IBUNAM 28633	IBUNAM	28633	Fluvicolinae	Xenotriccus callizonius	II	16.2153	-92.725	62.88	5.66	7.7	3.74	13	1.79851	0.752816	0.886491	0.572872	1.11394
IBUNAM 27986	IBUNAM	27986	Fluvicolinae	Xenotriccus callizonius	II	16.5167	-92.11	59.64	5.16	8.02	3.14	11.5	1.77554	0.71265	0.904174	0.49693	1.0607
FMNH 470495	FMNH	470495	Elaeninae	Camptostoma imberbe	I	20	-89	53.99	4.3	5.81	3.42	8.49	1.73231	0.633468	0.764176	0.534026	0.928908
FMNH 470493	FMNH	470493	Fluvicolinae	Empidonax alnorum	I	18	-95	69.68	8.02	8.38	4.06	10	1.86356	0.885926	0.994317	0.584331	1
FMNH 470492	FMNH	470492	Fluvicolinae	Empidonax alnorum	I	18	-95	67.7	7.92	8.25	3.83	11.5	1.80428	0.836957	0.890421	0.509203	1.0607
FMNH 470491	FMNH	470491	Fluvicolinae	Empidonax alnorum	I	18	-95	69.02	7.99	8.34	3.99	11.55	1.82178	0.717671	0.900913	0.489958	1.06258
FMNH 470490	FMNH	470490	Fluvicolinae	Empidonax alnorum	I	18	-95	71.25	7.76	8.47	4.05	11.6	1.78753	0.786041	0.958564	0.605305	1.06446
FMNH 470488	FMNH	470488	Fluvicolinae	Empidonax alnorum	I	18	-95	68.11	8.29	8.3	4.08	13	1.82223	0.900367	0.905796	0.552668	1.11394
FMNH 470485	FMNH	470485	Rhynchocyclinae	Rhynchocyclus brevirostris	I	15	-93	76.01	11.64	10.98	5.16	25	1.88087	1.06595	1.0406	0.71265	1.39794
FMNH 470483	FMNH	470483	Todirostrinae	Tolmomyias sulphurescens	I	18	-95	64.77	9.87	7.69	4.28	14.4	1.81137	0.994317	0.885926	0.631444	1.15836
FMNH 470481	FMNH	470481	Todirostrinae	Tolmomyias sulphurescens	I	15	-93	64.99	9.71	7.62	3.9	11.9	1.81285	0.987219	0.881955	0.591065	1.07555
FMNH 470480	FMNH	470480	Fluvicolinae	Contopus fumigatus	I	15	-93	83.5	7.96	10	4.33	13.1	1.92169	0.900913	1	0.636488	1.11727
FMNH 470478	FMNH	470478	Tyranninae	Myiarchus crinitus	I	18	-95	95.26	10.22	15.91	6.89	33	1.97891	1.00945	1.20167	0.838219	1.51851
FMNH 470477	FMNH	470477	Tyranninae	Myiarchus crinitus	I	18	-95	96.61	10.01	16.23	6.8	30.5	1.98502	1.00043	1.21032	0.832509	1.4843
FMNH 470476	FMNH	470476	Tyranninae	Tyrannus tyrannus	I	18	-95	130.825	11.08	17.38	7.635	54.8	2.11669	1.04454	1.24005	0.882809	1.73878
FMNH 470475	FMNH	470475	Tyranninae	Pitangus sulphuratus	I	18	-95	115.48	11.24	23.82	9.56	61.8	2.06251	1.05077	1.37694	0.980458	1.79099
FMNH 470473	FMNH	470473	Tyranninae	Megarynchus pitangua	I	18	-95	120.86	14.5	26.07	10.76	82.2	2.08228	1.16137	1.41614	1.03181	1.91487
FMNH 470472	FMNH	470472	Tyranninae	Myiozetetes similis	I	18	-95	87.08	7.87	9.52	5.14	32	1.93992	0.895975	0.978637	0.710963	1.50515
FMNH 459558	FMNH	459558	Tyranninae	Myiarchus tuberculifer	I	18.1667	-96.8333	77.91	8.41	14.4	5.03	24.3	1.89159	0.924796	1.15836	0.701568	1.38561
FMNH 459555	FMNH	459555	Tyranninae	Myiarchus nuttingi	I	17.5667	-96.6833	92.795	9.12	15.1	6.98	26	1.96752	0.959995	1.17912	0.844166	1.41497
FMNH 343254	FMNH	343254	Fluvicolinae	Empidonax oberholseri	I	18	-94.9	68.95	6.52	8.55	3.49	12	1.83853	0.814248	0.931966	0.542825	1.07918
FMNH 343247	FMNH	343247	Rhynchocyclinae	Rhynchocyclus brevirostris	I	18	-94.9	74.62	12.06	10.78	5.14	25.6	1.87286	1.08135	1.03282	0.710963	1.40824
FMNH 343246	FMNH	343246	IS	Platyrinchus cancrominus	I	18	-94.9	55.87	9.14	6.98	3.69	9	1.74718	0.960946	0.843855	0.567026	0.954243
FMNH 343244	FMNH	343244	Pipromorphinae	Mionectes oleagineus	I	18	-94.9	69.105	4.865	9.605	3.965	12	1.83951	0.687083	0.982497	0.598243	1.07918
FMNH 343243	FMNH	343243	Pipromorphinae	Mionectes oleagineus	I	18	-94.9	64.81	4.7	9.375	3.83	12	1.81164	0.672098	0.971971	0.583199	1.07918
FMNH 459561	FMNH	459561	Tyranninae	Myiozetetes similis	II	19.3333	-99.1667	89.7	8.19	9.39	5.2	35	1.95279	0.913284	0.972666	0.716003	1.54407
FMNH 459557	FMNH	459557	Tyranninae	Myiarchus tuberculifer	II	16.9667	-97.9167	84.13	8.33	14.27	5.06	23	0.920645	1.15442	0.704151	1.36173	1.36173
