# Supplementary material for: Influence of phylogenetic structure and climate gradients on geographical variation in the morphology of Mexican flycatcher forests assemblages (Aves: Tyrannidae)
Source: PeerJ. 2019 Oct 15;7:e6754. doi: 10.7717/peerj.6754 (PMC6798907; doi:10.7717/peerj.6754)
Supplement: Dataset S2 — Maps were taken from a project carried out by Navarro-Sigüenza et al. (unpubl. data). All maps will be openly available at the Geographic information web page of the National Commission for the Study of Biodiversity (CONABIO http://www.conabio.gob.mx/ informacion/gis/) [file peerj-07-6754-s008.zip]

Archive with 936 entries (835 files):
- Tyrannidae_distribution_maps/a_au_2769_fin/
- Tyrannidae_distribution_maps/a_au_2769_fin/dblbnd.adf
- Tyrannidae_distribution_maps/a_au_2769_fin/hdr.adf
- Tyrannidae_distribution_maps/a_au_2769_fin/log
- Tyrannidae_distribution_maps/a_au_2769_fin/metadata.xml
- Tyrannidae_distribution_maps/a_au_2769_fin/prj.adf
- Tyrannidae_distribution_maps/a_au_2769_fin/sta.adf
- Tyrannidae_distribution_maps/a_au_2769_fin/vat.adf
- Tyrannidae_distribution_maps/a_au_2769_fin/w001001.adf
- Tyrannidae_distribution_maps/a_au_2769_fin/w001001x.adf
- Tyrannidae_distribution_maps/a_ca_2768_fin/
- Tyrannidae_distribution_maps/a_ca_2768_fin/dblbnd.adf
- Tyrannidae_distribution_maps/a_ca_2768_fin/hdr.adf
- Tyrannidae_distribution_maps/a_ca_2768_fin/log
- Tyrannidae_distribution_maps/a_ca_2768_fin/sta.adf
- Tyrannidae_distribution_maps/a_ca_2768_fin/vat.adf
- Tyrannidae_distribution_maps/a_ca_2768_fin/w001001.adf
- Tyrannidae_distribution_maps/a_ca_2768_fin/w001001x.adf
- Tyrannidae_distribution_maps/a_pi_2722_fin/
- Tyrannidae_distribution_maps/a_pi_2722_fin/dblbnd.adf
- Tyrannidae_distribution_maps/a_pi_2722_fin/hdr.adf
- Tyrannidae_distribution_maps/a_pi_2722_fin/log
- Tyrannidae_distribution_maps/a_pi_2722_fin/metadata.xml
- Tyrannidae_distribution_maps/a_pi_2722_fin/prj.adf
- Tyrannidae_distribution_maps/a_pi_2722_fin/sta.adf
- Tyrannidae_distribution_maps/a_pi_2722_fin/vat.adf
- Tyrannidae_distribution_maps/a_pi_2722_fin/w001001.adf
- Tyrannidae_distribution_maps/a_pi_2722_fin/w001001x.adf
- Tyrannidae_distribution_maps/a_sp_2958_fin/
- Tyrannidae_distribution_maps/a_sp_2958_fin/dblbnd.adf
- Tyrannidae_distribution_maps/a_sp_2958_fin/hdr.adf
- Tyrannidae_distribution_maps/a_sp_2958_fin/log
- Tyrannidae_distribution_maps/a_sp_2958_fin/metadata.xml
- Tyrannidae_distribution_maps/a_sp_2958_fin/prj.adf
- Tyrannidae_distribution_maps/a_sp_2958_fin/sta.adf
- Tyrannidae_distribution_maps/a_sp_2958_fin/vat.adf
- Tyrannidae_distribution_maps/a_sp_2958_fin/w001001.adf
- Tyrannidae_distribution_maps/a_sp_2958_fin/w001001x.adf
- Tyrannidae_distribution_maps/c_al_2892_fin/
- Tyrannidae_distribution_maps/c_al_2892_fin/dblbnd.adf
- Tyrannidae_distribution_maps/c_al_2892_fin/hdr.adf
- Tyrannidae_distribution_maps/c_al_2892_fin/log
- Tyrannidae_distribution_maps/c_al_2892_fin/metadata.xml
- Tyrannidae_distribution_maps/c_al_2892_fin/prj.adf
- Tyrannidae_distribution_maps/c_al_2892_fin/sta.adf
- Tyrannidae_distribution_maps/c_al_2892_fin/vat.adf
- Tyrannidae_distribution_maps/c_al_2892_fin/w001001.adf
- Tyrannidae_distribution_maps/c_al_2892_fin/w001001x.adf
- Tyrannidae_distribution_maps/c_ci_2785_fin/
- Tyrannidae_distribution_maps/c_ci_2785_fin/dblbnd.adf
- Tyrannidae_distribution_maps/c_ci_2785_fin/hdr.adf
- Tyrannidae_distribution_maps/c_ci_2785_fin/log
- Tyrannidae_distribution_maps/c_ci_2785_fin/metadata.xml
- Tyrannidae_distribution_maps/c_ci_2785_fin/prj.adf
- Tyrannidae_distribution_maps/c_ci_2785_fin/sta.adf
- Tyrannidae_distribution_maps/c_ci_2785_fin/vat.adf
- Tyrannidae_distribution_maps/c_ci_2785_fin/w001001.adf
- Tyrannidae_distribution_maps/c_ci_2785_fin/w001001x.adf
- Tyrannidae_distribution_maps/c_co_2778w_fn/
- Tyrannidae_distribution_maps/c_co_2778w_fn/dblbnd.adf
- Tyrannidae_distribution_maps/c_co_2778w_fn/hdr.adf
- Tyrannidae_distribution_maps/c_co_2778w_fn/metadata.xml
- Tyrannidae_distribution_maps/c_co_2778w_fn/prj.adf
- Tyrannidae_distribution_maps/c_co_2778w_fn/sta.adf
- Tyrannidae_distribution_maps/c_co_2778w_fn/vat.adf
- Tyrannidae_distribution_maps/c_co_2778w_fn/w001001.adf
- Tyrannidae_distribution_maps/c_co_2778w_fn/w001001x.adf
- Tyrannidae_distribution_maps/c_co_2881_fin/
- Tyrannidae_distribution_maps/c_co_2881_fin/dblbnd.adf
- Tyrannidae_distribution_maps/c_co_2881_fin/hdr.adf
- Tyrannidae_distribution_maps/c_co_2881_fin/log
- Tyrannidae_distribution_maps/c_co_2881_fin/metadata.xml
- Tyrannidae_distribution_maps/c_co_2881_fin/prj.adf
- Tyrannidae_distribution_maps/c_co_2881_fin/sta.adf
- Tyrannidae_distribution_maps/c_co_2881_fin/vat.adf
- Tyrannidae_distribution_maps/c_co_2881_fin/w001001.adf
- Tyrannidae_distribution_maps/c_co_2881_fin/w001001x.adf
- Tyrannidae_distribution_maps/c_fl_2610_fin/
- Tyrannidae_distribution_maps/c_fl_2610_fin/dblbnd.adf
- Tyrannidae_distribution_maps/c_fl_2610_fin/hdr.adf
- Tyrannidae_distribution_maps/c_fl_2610_fin/log
- Tyrannidae_distribution_maps/c_fl_2610_fin/sta.adf
- Tyrannidae_distribution_maps/c_fl_2610_fin/vat.adf
- Tyrannidae_distribution_maps/c_fl_2610_fin/w001001.adf
- Tyrannidae_distribution_maps/c_fl_2610_fin/w001001x.adf
- Tyrannidae_distribution_maps/c_im_2584_fin/
- Tyrannidae_distribution_maps/c_im_2584_fin/dblbnd.adf
- Tyrannidae_distribution_maps/c_im_2584_fin/hdr.adf
- Tyrannidae_distribution_maps/c_im_2584_fin/log
- Tyrannidae_distribution_maps/c_im_2584_fin/metadata.xml
- Tyrannidae_distribution_maps/c_im_2584_fin/prj.adf
- Tyrannidae_distribution_maps/c_im_2584_fin/sta.adf
- Tyrannidae_distribution_maps/c_im_2584_fin/vat.adf
- Tyrannidae_distribution_maps/c_im_2584_fin/w001001.adf
- Tyrannidae_distribution_maps/c_im_2584_fin/w001001x.adf
- Tyrannidae_distribution_maps/c_lu_2780_fin/
- Tyrannidae_distribution_maps/c_lu_2780_fin/dblbnd.adf
- Tyrannidae_distribution_maps/c_lu_2780_fin/hdr.adf
- Tyrannidae_distribution_maps/c_lu_2780_fin/log
- Tyrannidae_distribution_maps/c_lu_2780_fin/sta.adf
- Tyrannidae_distribution_maps/c_lu_2780_fin/vat.adf
- Tyrannidae_distribution_maps/c_lu_2780_fin/w001001.adf
- Tyrannidae_distribution_maps/c_lu_2780_fin/w001001x.adf
- Tyrannidae_distribution_maps/c_ob_2585_fin/
- Tyrannidae_distribution_maps/c_ob_2585_fin/dblbnd.adf
- Tyrannidae_distribution_maps/c_ob_2585_fin/hdr.adf
- Tyrannidae_distribution_maps/c_ob_2585_fin/log
- Tyrannidae_distribution_maps/c_ob_2585_fin/metadata.xml
- Tyrannidae_distribution_maps/c_ob_2585_fin/prj.adf
- Tyrannidae_distribution_maps/c_ob_2585_fin/sta.adf
- Tyrannidae_distribution_maps/c_ob_2585_fin/vat.adf
- Tyrannidae_distribution_maps/c_ob_2585_fin/w001001.adf
- Tyrannidae_distribution_maps/c_ob_2585_fin/w001001x.adf
- Tyrannidae_distribution_maps/c_oc_2782_fin/
- Tyrannidae_distribution_maps/c_oc_2782_fin/dblbnd.adf
- Tyrannidae_distribution_maps/c_oc_2782_fin/hdr.adf
- Tyrannidae_distribution_maps/c_oc_2782_fin/log
- Tyrannidae_distribution_maps/c_oc_2782_fin/sta.adf
- Tyrannidae_distribution_maps/c_oc_2782_fin/vat.adf
- Tyrannidae_distribution_maps/c_oc_2782_fin/w001001.adf
- Tyrannidae_distribution_maps/c_oc_2782_fin/w001001x.adf
- Tyrannidae_distribution_maps/c_pe_2779_fin/
- Tyrannidae_distribution_maps/c_pe_2779_fin/dblbnd.adf
- Tyrannidae_distribution_maps/c_pe_2779_fin/hdr.adf
- Tyrannidae_distribution_maps/c_pe_2779_fin/log
- Tyrannidae_distribution_maps/c_pe_2779_fin/metadata.xml
- Tyrannidae_distribution_maps/c_pe_2779_fin/prj.adf
- Tyrannidae_distribution_maps/c_pe_2779_fin/sta.adf
- Tyrannidae_distribution_maps/c_pe_2779_fin/vat.adf
- Tyrannidae_distribution_maps/c_pe_2779_fin/w001001.adf
- Tyrannidae_distribution_maps/c_pe_2779_fin/w001001x.adf
- Tyrannidae_distribution_maps/c_so_2783b_fn/
- Tyrannidae_distribution_maps/c_so_2783b_fn/dblbnd.adf
- Tyrannidae_distribution_maps/c_so_2783b_fn/hdr.adf
- Tyrannidae_distribution_maps/c_so_2783b_fn/log
- Tyrannidae_distribution_maps/c_so_2783b_fn/metadata.xml
- Tyrannidae_distribution_maps/c_so_2783b_fn/sta.adf
- Tyrannidae_distribution_maps/c_so_2783b_fn/vat.adf
- Tyrannidae_distribution_maps/c_so_2783b_fn/w001001.adf
- Tyrannidae_distribution_maps/c_so_2783b_fn/w001001x.adf
- Tyrannidae_distribution_maps/c_su_2743_fin/
- Tyrannidae_distribution_maps/c_su_2743_fin/dblbnd.adf
- Tyrannidae_distribution_maps/c_su_2743_fin/hdr.adf
- Tyrannidae_distribution_maps/c_su_2743_fin/log
- Tyrannidae_distribution_maps/c_su_2743_fin/metadata.xml
- Tyrannidae_distribution_maps/c_su_2743_fin/prj.adf
- Tyrannidae_distribution_maps/c_su_2743_fin/sta.adf
- Tyrannidae_distribution_maps/c_su_2743_fin/vat.adf
- Tyrannidae_distribution_maps/c_su_2743_fin/w001001.adf
- Tyrannidae_distribution_maps/c_su_2743_fin/w001001x.adf
- Tyrannidae_distribution_maps/d_fl_2948_fin/
- Tyrannidae_distribution_maps/d_fl_2948_fin/dblbnd.adf
- Tyrannidae_distribution_maps/d_fl_2948_fin/hdr.adf
- Tyrannidae_distribution_maps/d_fl_2948_fin/log
- Tyrannidae_distribution_maps/d_fl_2948_fin/metadata.xml
- Tyrannidae_distribution_maps/d_fl_2948_fin/prj.adf
- Tyrannidae_distribution_maps/d_fl_2948_fin/sta.adf
- Tyrannidae_distribution_maps/d_fl_2948_fin/vat.adf
- Tyrannidae_distribution_maps/d_fl_2948_fin/w001001.adf
- Tyrannidae_distribution_maps/d_fl_2948_fin/w001001x.adf
- Tyrannidae_distribution_maps/e_af_2802_fin/
- Tyrannidae_distribution_maps/e_af_2802_fin/dblbnd.adf
- Tyrannidae_distribution_maps/e_af_2802_fin/hdr.adf
- Tyrannidae_distribution_maps/e_af_2802_fin/log
- Tyrannidae_distribution_maps/e_af_2802_fin/metadata.xml
- Tyrannidae_distribution_maps/e_af_2802_fin/prj.adf
- Tyrannidae_distribution_maps/e_af_2802_fin/sta.adf
- Tyrannidae_distribution_maps/e_af_2802_fin/vat.adf
- Tyrannidae_distribution_maps/e_af_2802_fin/w001001.adf
- Tyrannidae_distribution_maps/e_af_2802_fin/w001001x.adf
- Tyrannidae_distribution_maps/e_al_2797b_fn/
- Tyrannidae_distribution_maps/e_al_2797b_fn/dblbnd.adf
- Tyrannidae_distribution_maps/e_al_2797b_fn/hdr.adf
- Tyrannidae_distribution_maps/e_al_2797b_fn/log
- Tyrannidae_distribution_maps/e_al_2797b_fn/sta.adf
- Tyrannidae_distribution_maps/e_al_2797b_fn/vat.adf
- Tyrannidae_distribution_maps/e_al_2797b_fn/w001001.adf
- Tyrannidae_distribution_maps/e_al_2797b_fn/w001001x.adf
- Tyrannidae_distribution_maps/e_al_2797w_fn/
- Tyrannidae_distribution_maps/e_al_2797w_fn/dblbnd.adf
- Tyrannidae_distribution_maps/e_al_2797w_fn/hdr.adf
- Tyrannidae_distribution_maps/e_al_2797w_fn/log
- Tyrannidae_distribution_maps/e_al_2797w_fn/metadata.xml
- Tyrannidae_distribution_maps/e_al_2797w_fn/sta.adf
- Tyrannidae_distribution_maps/e_al_2797w_fn/vat.adf
- Tyrannidae_distribution_maps/e_al_2797w_fn/w001001.adf
- Tyrannidae_distribution_maps/e_al_2797w_fn/w001001x.adf
- Tyrannidae_distribution_maps/e_at_2807_fin/
- Tyrannidae_distribution_maps/e_at_2807_fin/dblbnd.adf
- Tyrannidae_distribution_maps/e_at_2807_fin/hdr.adf
- Tyrannidae_distribution_maps/e_at_2807_fin/log
- Tyrannidae_distribution_maps/e_at_2807_fin/sta.adf
- Tyrannidae_distribution_maps/e_at_2807_fin/vat.adf
- Tyrannidae_distribution_maps/e_at_2807_fin/w001001.adf
- Tyrannidae_distribution_maps/e_at_2807_fin/w001001x.adf
- Tyrannidae_distribution_maps/e_ch_2574_fin/
- Tyrannidae_distribution_maps/e_ch_2574_fin/dblbnd.adf
- Tyrannidae_distribution_maps/e_ch_2574_fin/hdr.adf
- Tyrannidae_distribution_maps/e_ch_2574_fin/log
- Tyrannidae_distribution_maps/e_ch_2574_fin/sta.adf
- Tyrannidae_distribution_maps/e_ch_2574_fin/vat.adf
- Tyrannidae_distribution_maps/e_ch_2574_fin/w001001.adf
- Tyrannidae_distribution_maps/e_ch_2574_fin/w001001x.adf
- Tyrannidae_distribution_maps/e_di_2803w_fn/
- Tyrannidae_distribution_maps/e_di_2803w_fn/dblbnd.adf
- Tyrannidae_distribution_maps/e_di_2803w_fn/hdr.adf
- Tyrannidae_distribution_maps/e_di_2803w_fn/log
- Tyrannidae_distribution_maps/e_di_2803w_fn/sta.adf
- Tyrannidae_distribution_maps/e_di_2803w_fn/vat.adf
- Tyrannidae_distribution_maps/e_di_2803w_fn/w001001.adf
- Tyrannidae_distribution_maps/e_di_2803w_fn/w001001x.adf
- Tyrannidae_distribution_maps/e_fl_2563_fin/
- Tyrannidae_distribution_maps/e_fl_2563_fin/dblbnd.adf
- Tyrannidae_distribution_maps/e_fl_2563_fin/hdr.adf
- Tyrannidae_distribution_maps/e_fl_2563_fin/log
- Tyrannidae_distribution_maps/e_fl_2563_fin/metadata.xml
- Tyrannidae_distribution_maps/e_fl_2563_fin/prj.adf
- Tyrannidae_distribution_maps/e_fl_2563_fin/sta.adf
- Tyrannidae_distribution_maps/e_fl_2563_fin/vat.adf
- Tyrannidae_distribution_maps/e_fl_2563_fin/w001001.adf
- Tyrannidae_distribution_maps/e_fl_2563_fin/w001001x.adf
- Tyrannidae_distribution_maps/e_fl_2793w_fn/
- Tyrannidae_distribution_maps/e_fl_2793w_fn/dblbnd.adf
- Tyrannidae_distribution_maps/e_fl_2793w_fn/hdr.adf
- Tyrannidae_distribution_maps/e_fl_2793w_fn/log
- Tyrannidae_distribution_maps/e_fl_2793w_fn/metadata.xml
- Tyrannidae_distribution_maps/e_fl_2793w_fn/sta.adf
- Tyrannidae_distribution_maps/e_fl_2793w_fn/vat.adf
- Tyrannidae_distribution_maps/e_fl_2793w_fn/w001001.adf
- Tyrannidae_distribution_maps/e_fl_2793w_fn/w001001x.adf
- Tyrannidae_distribution_maps/e_fl_2805_fin/
- Tyrannidae_distribution_maps/e_fl_2805_fin/dblbnd.adf
- Tyrannidae_distribution_maps/e_fl_2805_fin/hdr.adf
- Tyrannidae_distribution_maps/e_fl_2805_fin/log
- Tyrannidae_distribution_maps/e_fl_2805_fin/metadata.xml
- Tyrannidae_distribution_maps/e_fl_2805_fin/prj.adf
- Tyrannidae_distribution_maps/e_fl_2805_fin/sta.adf
- Tyrannidae_distribution_maps/e_fl_2805_fin/vat.adf
- Tyrannidae_distribution_maps/e_fl_2805_fin/w001001.adf
- Tyrannidae_distribution_maps/e_fl_2805_fin/w001001x.adf
- Tyrannidae_distribution_maps/e_fr_2576_fin/
- Tyrannidae_distribution_maps/e_fr_2576_fin/dblbnd.adf
- Tyrannidae_distribution_maps/e_fr_2576_fin/hdr.adf
- Tyrannidae_distribution_maps/e_fr_2576_fin/log
- Tyrannidae_distribution_maps/e_fr_2576_fin/metadata.xml
- Tyrannidae_distribution_maps/e_fr_2576_fin/prj.adf
- Tyrannidae_distribution_maps/e_fr_2576_fin/sta.adf
- Tyrannidae_distribution_maps/e_fr_2576_fin/vat.adf
- Tyrannidae_distribution_maps/e_fr_2576_fin/w001001.adf
- Tyrannidae_distribution_maps/e_fr_2576_fin/w001001x.adf
- Tyrannidae_distribution_maps/e_fu_2806b_fn/
- Tyrannidae_distribution_maps/e_fu_2806b_fn/dblbnd.adf
- Tyrannidae_distribution_maps/e_fu_2806b_fn/hdr.adf
- Tyrannidae_distribution_maps/e_fu_2806b_fn/log
- Tyrannidae_distribution_maps/e_fu_2806b_fn/metadata.xml
- Tyrannidae_distribution_maps/e_fu_2806b_fn/prj.adf
- Tyrannidae_distribution_maps/e_fu_2806b_fn/sta.adf
- Tyrannidae_distribution_maps/e_fu_2806b_fn/vat.adf
- Tyrannidae_distribution_maps/e_fu_2806b_fn/w001001.adf
- Tyrannidae_distribution_maps/e_fu_2806b_fn/w001001x.adf
- Tyrannidae_distribution_maps/e_fu_2806w_fn/
- Tyrannidae_distribution_maps/e_fu_2806w_fn/dblbnd.adf
- Tyrannidae_distribution_maps/e_fu_2806w_fn/hdr.adf
- Tyrannidae_distribution_maps/e_fu_2806w_fn/log
- Tyrannidae_distribution_maps/e_fu_2806w_fn/metadata.xml
- Tyrannidae_distribution_maps/e_fu_2806w_fn/prj.adf
- Tyrannidae_distribution_maps/e_fu_2806w_fn/sta.adf
- Tyrannidae_distribution_maps/e_fu_2806w_fn/vat.adf
- Tyrannidae_distribution_maps/e_fu_2806w_fn/w001001.adf
- Tyrannidae_distribution_maps/e_fu_2806w_fn/w001001x.adf
- Tyrannidae_distribution_maps/e_ha_2799w_fn/
- Tyrannidae_distribution_maps/e_ha_2799w_fn/dblbnd.adf
- Tyrannidae_distribution_maps/e_ha_2799w_fn/hdr.adf
- Tyrannidae_distribution_maps/e_ha_2799w_fn/log
- Tyrannidae_distribution_maps/e_ha_2799w_fn/sta.adf
- Tyrannidae_distribution_maps/e_ha_2799w_fn/vat.adf
- Tyrannidae_distribution_maps/e_ha_2799w_fn/w001001.adf
- Tyrannidae_distribution_maps/e_ha_2799w_fn/w001001x.adf
- Tyrannidae_distribution_maps/e_mi_2798w_fn/
- Tyrannidae_distribution_maps/e_mi_2798w_fn/dblbnd.adf
- Tyrannidae_distribution_maps/e_mi_2798w_fn/hdr.adf
- Tyrannidae_distribution_maps/e_mi_2798w_fn/log
- Tyrannidae_distribution_maps/e_mi_2798w_fn/sta.adf
- Tyrannidae_distribution_maps/e_mi_2798w_fn/vat.adf
- Tyrannidae_distribution_maps/e_mi_2798w_fn/w001001.adf
- Tyrannidae_distribution_maps/e_mi_2798w_fn/w001001x.adf
- Tyrannidae_distribution_maps/e_ob_2800w_fn/
- Tyrannidae_distribution_maps/e_ob_2800w_fn/dblbnd.adf
- Tyrannidae_distribution_maps/e_ob_2800w_fn/hdr.adf
- Tyrannidae_distribution_maps/e_ob_2800w_fn/log
- Tyrannidae_distribution_maps/e_ob_2800w_fn/sta.adf
- Tyrannidae_distribution_maps/e_ob_2800w_fn/vat.adf
- Tyrannidae_distribution_maps/e_ob_2800w_fn/w001001.adf
- Tyrannidae_distribution_maps/e_ob_2800w_fn/w001001x.adf
- Tyrannidae_distribution_maps/e_oc_2804b_fn/
- Tyrannidae_distribution_maps/e_oc_2804b_fn/dblbnd.adf
- Tyrannidae_distribution_maps/e_oc_2804b_fn/hdr.adf
- Tyrannidae_distribution_maps/e_oc_2804b_fn/log
- Tyrannidae_distribution_maps/e_oc_2804b_fn/sta.adf
- Tyrannidae_distribution_maps/e_oc_2804b_fn/vat.adf
[truncated: 636 more entries]
