# Supplementary material for: Influence of phylogenetic structure and climate gradients on geographical variation in the morphology of Mexican flycatcher forests assemblages (Aves: Tyrannidae)
Source: PeerJ. 2019 Oct 15;7:e6754. doi: 10.7717/peerj.6754 (PMC6798907; doi:10.7717/peerj.6754)
Supplement: Dataset S2 — Maps were taken from a project carried out by Navarro-Sigüenza et al. (unpubl. data). All maps will be openly available at the Geographic information web page of the National Commission for the Study of Biodiversity (CONABIO http://www.conabio.gob.mx/ informacion/gis/) [file peerj-07-6754-s008.zip › Tyrannidae_distribution_maps/a_sp_2958_fin/metadata.xml]

<?xml version="1.0" encoding="UTF-8"?>
<metadata xml:lang="es"><Esri><CreaDate>20140514</CreaDate><CreaTime>12521600</CreaTime><ArcGISFormat>1.0</ArcGISFormat><SyncOnce>TRUE</SyncOnce><DataProperties><lineage><Process ToolSource="c:\program files (x86)\arcgis\desktop10.1\ArcToolbox\Toolboxes\Spatial Analyst Tools.tbx\Reclassify" Date="20140514" Time="125216">Reclassify Extract_Ex107 VALUE "0 NODATA;0 1 NODATA;1 2 1" C:\CONABIOJM071\Especies\2958\OM\2958_final DATA</Process></lineage><itemProps><itemLocation><linkage Sync="TRUE">file://\\FOFIS-PC\E$\LuisEnrique\Especies\2958\Resultados\a_sp_2958_fin</linkage><protocol Sync="TRUE">Local Area Network</protocol></itemLocation></itemProps><copyHistory><copy source="E:\LuisEnrique\Especies\2958\OM\a_sp_2958_fin" dest="\\FOFIS-PC\E$\LuisEnrique\Especies\2958\Resultados\a_sp_2958_fin" date="20140804" time="15503100"></copy></copyHistory></DataProperties></Esri></metadata>
