# Supplementary material for: Influence of phylogenetic structure and climate gradients on geographical variation in the morphology of Mexican flycatcher forests assemblages (Aves: Tyrannidae)
Source: PeerJ. 2019 Oct 15;7:e6754. doi: 10.7717/peerj.6754 (PMC6798907; doi:10.7717/peerj.6754)
Supplement: Dataset S2 — Maps were taken from a project carried out by Navarro-Sigüenza et al. (unpubl. data). All maps will be openly available at the Geographic information web page of the National Commission for the Study of Biodiversity (CONABIO http://www.conabio.gob.mx/ informacion/gis/) [file peerj-07-6754-s008.zip › Tyrannidae_distribution_maps/c_im_2584_fin/metadata.xml]

<?xml version="1.0" encoding="UTF-8"?>
<metadata xml:lang="es"><Esri><CreaDate>20150416</CreaDate><CreaTime>14235900</CreaTime><ArcGISFormat>1.0</ArcGISFormat><SyncOnce>TRUE</SyncOnce><DataProperties><lineage><Process ToolSource="C:\Program Files\ArcGIS\Desktop10.0\ArcToolbox\Toolboxes\Spatial Analyst Tools.tbx\Reclassify" Date="20150416" Time="142359">Reclassify Extract_Extr2 VALUE "0 NODATA;1 NODATA;2 1" C:\CONABIOJM071\EspeciesQ\2584\OM\C_im_2584_fn DATA</Process></lineage><itemProps><itemLocation><linkage Sync="TRUE">file://\\AVES-MZFC\K$\CONABIOJM071\EspeciesQ\2584\Resultados\c_im_2584_fn</linkage><protocol Sync="TRUE">Local Area Network</protocol></itemLocation></itemProps><copyHistory><copy source="K:\CONABIOJM071\EspeciesQ\2584\OM\c_im_2584_fn" dest="\\AVES-MZFC\K$\CONABIOJM071\EspeciesQ\2584\Resultados\c_im_2584_fn" date="20150604" time="12264500"></copy></copyHistory></DataProperties></Esri></metadata>
