# Supplementary material for: Influence of phylogenetic structure and climate gradients on geographical variation in the morphology of Mexican flycatcher forests assemblages (Aves: Tyrannidae)
Source: PeerJ. 2019 Oct 15;7:e6754. doi: 10.7717/peerj.6754 (PMC6798907; doi:10.7717/peerj.6754)
Supplement: Dataset S2 — Maps were taken from a project carried out by Navarro-Sigüenza et al. (unpubl. data). All maps will be openly available at the Geographic information web page of the National Commission for the Study of Biodiversity (CONABIO http://www.conabio.gob.mx/ informacion/gis/) [file peerj-07-6754-s008.zip › Tyrannidae_distribution_maps/c_so_2783b_fn/metadata.xml]

<?xml version="1.0" encoding="UTF-8"?>
<metadata xml:lang="es"><Esri><CreaDate>20150624</CreaDate><CreaTime>12384700</CreaTime><ArcGISFormat>1.0</ArcGISFormat><SyncOnce>FALSE</SyncOnce><DataProperties><itemProps><itemName Sync="TRUE">c_so_2783b</itemName><itemLocation><linkage Sync="TRUE">file://\\AVES-MZFC\C$\CONABIOJM071\Especies\2783b\Resultados\c_so_2783b_fn</linkage><protocol Sync="TRUE">Local Area Network</protocol></itemLocation><imsContentType Sync="TRUE">002</imsContentType><nativeExtBox><westBL Sync="TRUE">-179.131909</westBL><eastBL Sync="TRUE">-76.691909</eastBL><southBL Sync="TRUE">7.206750</southBL><northBL Sync="TRUE">71.406750</northBL><exTypeCode Sync="TRUE">1</exTypeCode></nativeExtBox></itemProps><RasterProperties><General><PixelDepth Sync="TRUE">8</PixelDepth><HasColormap Sync="TRUE">FALSE</HasColormap><CompressionType Sync="TRUE">RLE</CompressionType><NumBands Sync="TRUE">1</NumBands><Format Sync="TRUE">GRID</Format><HasPyramids Sync="TRUE">TRUE</HasPyramids><SourceType Sync="TRUE">continuous</SourceType><PixelType Sync="TRUE">unsigned integer</PixelType><NoDataValue Sync="TRUE">0</NoDataValue></General></RasterProperties><lineage><Process ToolSource="C:\Program Files (x86)\ArcGIS\Desktop10.0\ArcToolbox\Toolboxes\Data Management Tools.tbx\Resample" Date="20150504" Time="121216">Resample C:\CONABIOJM071\Especies\2783b\Resultados\c_so_2783b_fn C:\CONABIOJM071\Especies\2783b\Resultados\c_so_2783b 0.01 CUBIC</Process></lineage><copyHistory><copy source="C:\CONABIOJM071\Informes\Infrome parcial\Mapas\c_so_2783b_fn" dest="\\AVES-MZFC\C$\CONABIOJM071\Especies\2783b\Resultados\c_so_2783b_fn" date="20150624" time="12384700"></copy></copyHistory></DataProperties><SyncDate>20150504</SyncDate><SyncTime>12121600</SyncTime><ModDate>20150504</ModDate><ModTime>12121600</ModTime></Esri><dataIdInfo><envirDesc Sync="TRUE">Microsoft Windows Server 2008 R2 Version 6.1 (Build 7601) Service Pack 1; ESRI ArcGIS 10.0.0.2414</envirDesc><dataLang><languageCode value="spa" country="MEX"></languageCode></dataLang><idCitation><resTitle Sync="TRUE">c_so_2783b</resTitle><presForm><PresFormCd value="005"></PresFormCd></presForm></idCitation><descKeys><thesaName uuidref="723f6998-058e-11dc-8314-0800200c9a66"></thesaName><keyword Sync="TRUE">002</keyword></descKeys><spatRpType><SpatRepTypCd value="002"></SpatRepTypCd></spatRpType></dataIdInfo><mdLang><languageCode value="spa"></languageCode></mdLang><mdChar><CharSetCd value="004"></CharSetCd></mdChar><distInfo><distFormat><formatName Sync="TRUE">Dataset Ráster</formatName></distFormat></distInfo><mdHrLv><ScopeCd value="005"></ScopeCd></mdHrLv><mdHrLvName Sync="TRUE">dataset</mdHrLvName><spatRepInfo><Georect><cellGeo><CellGeoCd Sync="TRUE" value="002"></CellGeoCd></cellGeo><numDims Sync="TRUE">2</numDims><tranParaAv Sync="TRUE">1</tranParaAv><chkPtAv Sync="TRUE">0</chkPtAv><cornerPts><pos Sync="TRUE">-179.131909 7.206750</pos></cornerPts><cornerPts><pos Sync="TRUE">-179.131909 71.406750</pos></cornerPts><cornerPts><pos Sync="TRUE">-76.691909 71.406750</pos></cornerPts><cornerPts><pos Sync="TRUE">-76.691909 7.206750</pos></cornerPts><centerPt><pos Sync="TRUE">-127.911909 39.306750</pos></centerPt><axisDimension type="002"><dimSize Sync="TRUE">10244</dimSize><dimResol><value Sync="TRUE">0.010000</value></dimResol></axisDimension><axisDimension type="001"><dimSize Sync="TRUE">6420</dimSize><dimResol><value Sync="TRUE">0.010000</value></dimResol></axisDimension><ptInPixel><PixOrientCd Sync="TRUE" value="001"></PixOrientCd></ptInPixel></Georect></spatRepInfo><eainfo><detailed Name="c_so_2783b.vat"><enttyp><enttypl Sync="TRUE">c_so_2783b.vat</enttypl><enttypt Sync="TRUE">Table</enttypt><enttypc Sync="TRUE">1</enttypc></enttyp><attr><attrlabl Sync="TRUE">Rowid</attrlabl><attalias Sync="TRUE">Rowid</attalias><attrtype Sync="TRUE">OID</attrtype><attwidth Sync="TRUE">4</attwidth><atprecis Sync="TRUE">0</atprecis><attscale Sync="TRUE">0</attscale><attrdef Sync="TRUE">Internal feature number.</attrdef><attrdefs Sync="TRUE">ESRI</attrdefs><attrdomv><udom Sync="TRUE">Sequential unique whole numbers that are automatically generated.</udom></attrdomv></attr><attr><attrlabl Sync="TRUE">VALUE</attrlabl><attalias Sync="TRUE">VALUE</attalias><attrtype Sync="TRUE">Integer</attrtype><attwidth Sync="TRUE">4</attwidth><atprecis Sync="TRUE">0</atprecis><attscale Sync="TRUE">0</attscale></attr><attr><attrlabl Sync="TRUE">COUNT</attrlabl><attalias Sync="TRUE">COUNT</attalias><attrtype Sync="TRUE">Integer</attrtype><attwidth Sync="TRUE">4</attwidth><atprecis Sync="TRUE">0</atprecis><attscale Sync="TRUE">0</attscale></attr></detailed></eainfo><contInfo><ImgDesc><contentTyp><ContentTypCd Sync="TRUE" value="003"></ContentTypCd></contentTyp><covDim><Band><dimDescrp Sync="TRUE">Band_1</dimDescrp><maxVal Sync="TRUE">1.000000</maxVal><minVal Sync="TRUE">1.000000</minVal><bitsPerVal Sync="TRUE">8</bitsPerVal></Band></covDim></ImgDesc></contInfo><mdDateSt Sync="TRUE">20150504</mdDateSt></metadata>
