# Supplementary material for: Influence of phylogenetic structure and climate gradients on geographical variation in the morphology of Mexican flycatcher forests assemblages (Aves: Tyrannidae)
Source: PeerJ. 2019 Oct 15;7:e6754. doi: 10.7717/peerj.6754 (PMC6798907; doi:10.7717/peerj.6754)
Supplement: Dataset S2 — Maps were taken from a project carried out by Navarro-Sigüenza et al. (unpubl. data). All maps will be openly available at the Geographic information web page of the National Commission for the Study of Biodiversity (CONABIO http://www.conabio.gob.mx/ informacion/gis/) [file peerj-07-6754-s008.zip › Tyrannidae_distribution_maps/c_su_2743_fin/metadata.xml]

<?xml version="1.0" encoding="UTF-8"?>
<metadata xml:lang="es"><Esri><CreaDate>20140421</CreaDate><CreaTime>09443600</CreaTime><ArcGISFormat>1.0</ArcGISFormat><SyncOnce>TRUE</SyncOnce><DataProperties><lineage><Process ToolSource="C:\Program Files (x86)\ArcGIS\Desktop10.0\ArcToolbox\Toolboxes\Spatial Analyst Tools.tbx\ExtractByMask" Date="20140421" Time="094436">ExtractByMask nwgrd46 Export_panama_merge C:\CONABIOJM071\Especies\2743\Resultados\c_su_2743_fin</Process></lineage></DataProperties></Esri></metadata>
