# Supplementary material for: Influence of phylogenetic structure and climate gradients on geographical variation in the morphology of Mexican flycatcher forests assemblages (Aves: Tyrannidae)
Source: PeerJ. 2019 Oct 15;7:e6754. doi: 10.7717/peerj.6754 (PMC6798907; doi:10.7717/peerj.6754)
Supplement: Dataset S2 — Maps were taken from a project carried out by Navarro-Sigüenza et al. (unpubl. data). All maps will be openly available at the Geographic information web page of the National Commission for the Study of Biodiversity (CONABIO http://www.conabio.gob.mx/ informacion/gis/) [file peerj-07-6754-s008.zip › Tyrannidae_distribution_maps/e_al_2797w_fn/log]

201506081258   0     1     0C�sar c:\users\csar~1\appdata\local\temp\grid7 = CON(ISNULL(c:\users\csar~1\appdata\local\temp\grid5),c:\users\csar~1\appdata\local\temp\grid8,CON((c:\users\csar~1\appdata\local\temp\grid5) EQ (1),SETNULL(NOT (ISNULL(c:\users\csar~1\appdata\local\temp\grid8)),c:\users\csar~1\appdata\local\temp\grid8),c:\users\csar~1\appdata\local\temp\grid8))
